# Supplementary material for: Cross-Platform Synaptic Network Analysis of Human Entorhinal Cortex Identifies TWF2 as a Modulator of Dendritic Spine Length
Source: J Neurosci. 2023 May 17;43(20):3764–85. doi: 10.1523/JNEUROSCI.2102-22.2023 (PMC10198456; doi:10.1523/JNEUROSCI.2102-22.2023)
Supplement: Extended Data Table 5-2 — Gene ontology output (limited to biological processes, molecular functions, and cellular components) from GO-Elite is shown for all modules. Download Table 5-2, XLSX file. [file ns-JN-RM-2102-22-s02.xlsx]

## Sheet: Extended Data 1-2
Module	Ontology-ID	Ontology Name	Ontology Type	Number Changed	Number Measured	Number in Ontology	Percent Changed	Percent Present	Z Score	FisherExactP	AdjustedP	redundant with terms	inverse redundant	gene symbols	AVG-kME	STDEV-kME
M1	GO:0055102	lipase inhibitor activity	molecular_function	5	6	16	83.3333	37.5	6.38999	3.04534e-05	0.0855943			ANXA1|ANXA2|ANXA4|ANXA5|APOA1	0.701281	0.248124
M1	GO:0007160	cell-matrix adhesion	biological_process	8	16	96	50	16.6667	5.77223	2.45233e-05	0.0855943			CD44|FERMT2|ILK|ITGB1|LIMS1|RHOA|SORBS1|VCL	0.703193	0.135329
M1	GO:0034329	cell junction assembly	biological_process	14	43	150	32.5581	28.6667	5.47709	1.01026e-05	0.0851849			DST|FERMT2|FLNA|GJA1|ILK|ITGB1|JUP|LIMS1|PLEC|RHOA|RHOC|SORBS1|TLN1|VCL	0.732634	0.130273
M1	GO:0072341	modified amino acid binding	molecular_function	5	8	16	62.5	50	5.31443	0.000244459	0.261168	amine metabolic process|cellular ketone metabolic process|sulfur compound metabolic process		GSTM1|GSTM2|GSTM3|MGST1|MUT	0.608658	0.103378
M1	GO:0050818	regulation of coagulation	biological_process	5	10	69	50	14.4928	4.5569	0.000946703	0.275262			ANO6|ANXA2|ANXA4|ANXA5|F3	0.732734	0.11243
M1	GO:0048545	response to steroid hormone stimulus	biological_process	12	43	324	27.907	13.2716	4.398	0.000239348	0.261168			ACSBG1|AKR1C3|ANXA1|APOA1|BCKDHB|CALR|CD38|GSTM3|MAOB|RHOA|SPARC|STAT3	0.630827	0.204797
M1	GO:0070062	extracellular vesicular exosome	cellular_component	11	39	73	28.2051	53.4247	4.25027	0.000395955	0.261168			ACTC1|ANXA1|ANXA2|ANXA5|C3|COL1A2|FLNA|GPRC5B|PKM|TLN1|VIM	0.679974	0.219276
M1	GO:0042277	peptide binding	molecular_function	8	24	243	33.3333	9.87654	4.20715	0.000745336	0.261168			CALR|GSTM1|GSTM2|GSTM3|ITGB1|MGST1|PPIB|TNPO2	0.598892	0.180101
M1	GO:0005911	cell-cell junction	cellular_component	15	64	300	23.4375	21.3333	4.12121	0.000338538	0.261168			ADD3|CLIC4|CTNNA2|GJA1|HEPACAM|ILK|IQGAP1|ITGB1|JUP|MLC1|RHOA|SORBS1|TJP2|TLN1|VCL	0.751871	0.108722
M1	GO:0009636	response to toxin	biological_process	7	20	108	35	18.5185	4.09922	0.0011656	0.317044			AKR1C1|EPHX1|GSTM1|GSTM2|GSTM3|MAOB|MARC2	0.705825	0.140514
M1	GO:0030198	extracellular matrix organization	biological_process	10	36	284	27.7778	12.6761	3.99004	0.000836284	0.261168			ANXA2|COL1A2|DST|GFAP|ILK|ITGB1|LGALS3|PLEC|PPIB|RIC8A	0.677523	0.229278
M1	GO:0005544	calcium-dependent phospholipid binding	molecular_function	5	12	33	41.6667	36.3636	3.98033	0.00256217	0.420011	cytoplasm		ANXA1|ANXA2|ANXA4|ANXA5|CPNE3	0.778703	0.122083
M1	GO:0005912	adherens junction	cellular_component	13	54	216	24.0741	25	3.94241	0.00064646	0.261168			CTNNA2|FERMT2|GJA1|ILK|ITGB1|JUP|LIMS1|LPP|PLEC|SORBS1|TJP2|TLN1|VCL	0.732267	0.127041
M1	GO:0061061	muscle structure development	biological_process	6	17	116	35.2941	14.6552	3.81926	0.00254037	0.420011			CNTFR|FHL1|LMNA|MRAS|MYH3|TAGLN2	0.655129	0.186437
M1	GO:0019748	secondary metabolic process	biological_process	6	17	135	35.2941	12.5926	3.81926	0.00254037	0.420011			AKR1C1|AKR1C3|ALDH3A2|APOA1|CHDH|NAMPT	0.687378	0.169002
M1	GO:0030055	cell-substrate junction	cellular_component	10	40	157	25	25.4777	3.58876	0.00202774	0.420011			DST|FERMT2|ILK|ITGB1|LIMS1|LPP|PLEC|SORBS1|TLN1|VCL	0.722829	0.142546
M1	GO:0035239	tube morphogenesis	biological_process	5	14	223	35.7143	6.27803	3.51871	0.00558086	0.507776			CD44|CLIC4|GJA1|GNA13|ILK	0.779577	0.0806603
M1	GO:0005882	intermediate filament	cellular_component	6	19	232	31.5789	8.18966	3.4699	0.0047828	0.507776	cellular developmental process|cytoplasm		DST|GFAP|GJA1|JUP|LMNA|VIM	0.735613	0.139529
M1	GO:0005509	calcium ion binding	molecular_function	21	118	747	17.7966	15.7965	3.46253	0.00144172	0.352061			ANXA1|ANXA2|ANXA4|ANXA5|CALR|CANX|CAPN1|CAPN2|CAPNS1|CAPS|DST|DTNA|EHD1|IQGAP1|PADI2|PDCD6|PLCD1|S100A10|SPARC|STAT1|STAT3	0.677009	0.150391
M1	GO:0006766	vitamin metabolic process	biological_process	7	25	144	28	17.3611	3.35549	0.00490765	0.507776			AKR1C1|AKR1C3|CBR1|CBR3|MCCC1|NAMPT|PSAT1	0.736811	0.108903
M1	GO:0005604	basement membrane	cellular_component	5	15	86	33.3333	17.4419	3.31898	0.00777284	0.507776			ANXA2|DST|ITGB1|SPARC|TNC	0.708301	0.171303
M1	GO:0005178	integrin binding	molecular_function	6	20	89	30	22.4719	3.31241	0.00633303	0.507776			CALR|DST|GFAP|ICAM1|ILK|ITGB1	0.654325	0.198367
M1	GO:0048729	tissue morphogenesis	biological_process	8	31	343	25.8065	9.0379	3.31097	0.00461856	0.507776			ACTC1|CD44|COL1A2|GNA13|ILK|JUP|TNC|VCL	0.651112	0.202591
M1	GO:0003779	actin binding	molecular_function	21	123	395	17.0732	31.1392	3.25006	0.00288629	0.450689			ABLIM1|ADD3|ARPC5|CAPG|CNN3|CORO1B|COTL1|CYFIP1|DST|FLNA|HIP1R|ITGB1|MYH14|MYH3|PLEC|SNTB1|SORBS1|SPTBN1|STK38L|TLN1|VCL	0.731897	0.174184
M1	GO:0008284	positive regulation of cell proliferation	biological_process	14	71	731	19.7183	9.71272	3.23185	0.00435816	0.507776			AKR1C3|CALR|CAPN1|CAPNS1|CD38|CNTFR|F3|GFAP|ILK|ITGB1|NAMPT|NAP1L1|STAT1|TNC	0.68933	0.164183
M1	GO:0005737	cytoplasm	cellular_component	104	934	5082	11.1349	18.3786	3.11808	0.0021757	0.420011		calcium-dependent phospholipid binding|heart development|intermediate filament	ABHD14B|ABLIM1|ACSBG1|ACTC1|ADD3|AHSA1|AKR1C3|ANXA1|ANXA2|ANXA4|ANXA5|APPL1|ARPC5|ASS1|CALR|CANX|CAPG|CAPN1|CAPN2|CAPNS1|CAPS|CBR3|CD44|CDC42EP4|CLIC4|CORO1B|COTL1|CPNE3|CTNNA2|CYFIP1|DDX39B|DPYSL3|DST|DTNA|ERLIN2|FABP5|FERMT2|FHL1|FLNA|GALK1|GART|GFAP|GJA1|GLUD1|GNAI3|GSTM1|GSTM2|GSTM3|GYS1|HEPACAM|HSPB6|ILK|IQGAP1|ITGB1|JUP|KCNN3|LAP3|LGALS3|LLGL1|LMNA|LPP|LYPLAL1|MLC1|MSI2|MYH14|NAMPT|NDRG2|PA…	0.669905	0.165856
M1	GO:0003006	developmental process involved in reproduction	biological_process	8	33	397	24.2424	8.31234	3.10061	0.00695436	0.507776			AKR1C3|CD44|CNTFR|JUP|MGST1|PTPN11|QKI|TNC	0.701644	0.131646
M1	GO:0070887	cellular response to chemical stimulus	biological_process	35	246	1506	14.2276	16.3347	3.08188	0.00404144	0.493144			AKR1C1|AKR1C3|ANXA1|ANXA2|APPL1|CALR|CD44|CLIC4|CNTFR|COL1A2|DPYSL3|EIF4A1|GNG12|GSTM1|GSTM2|GSTM3|ICAM1|IQGAP1|ITGB1|JUP|LIMS1|LMNA|MGST1|MLC1|PRDX6|PRKAR1A|PTPN11|RAB31|S100A10|SORBS1|SPARC|SRPRB|STAT1|STAT3|TLN1	0.667725	0.157128
M1	GO:0030334	regulation of cell migration	biological_process	11	54	433	20.3704	12.4711	2.97694	0.006813	0.507776			CALR|CLIC4|DPYSL3|F3|GNA13|ICAM1|ILK|ITGB1|LMNA|RHOA|VCL	0.677792	0.143255
M1	GO:0030307	positive regulation of cell growth	biological_process	5	17	99	29.4118	17.1717	2.96645	0.0138158	0.693424			CD38|ILK|JUP|PSMD10|RHOA	0.654093	0.105489
M1	GO:0015629	actin cytoskeleton	cellular_component	13	69	226	18.8406	30.531	2.92488	0.00812362	0.510202			ABLIM1|ARPC5|CDC42EP4|CLIC4|CORO1B|CTNNA2|DST|FLNA|JUP|PSMD10|STK38L|TLN1|VCL	0.684123	0.136243
M1	GO:0052689	carboxylic ester hydrolase activity	molecular_function	6	23	125	26.087	18.4	2.89389	0.0131449	0.684184			ACOT2|LYPLAL1|PGLS|PON2|PRDX6|PTRHD1	0.692843	0.131186
M1	GO:0045471	response to ethanol	biological_process	6	23	96	26.087	23.9583	2.89389	0.0131449	0.684184			ACTC1|ICAM1|MAOB|RHOA|SPARC|STAT3	0.566655	0.191935
M1	GO:0048869	cellular developmental process	biological_process	37	274	2197	13.5036	12.4716	2.82738	0.0064578	0.507776		intermediate filament	AKR1C3|ALDH6A1|ANXA1|APOA1|CALR|CLIC4|CTNNA2|DPYSL3|DST|FERMT2|FHL1|FLNA|GFAP|GJA1|GNA13|GSTM3|ILK|IQGAP1|ITGB1|JUP|LGALS3|LLGL1|LMNA|MGST1|MSI2|NDRG2|PBXIP1|PHGDH|PLXNB1|PTPN11|QKI|RHOA|STAT1|STAT3|TNC|TROVE2|VIM	0.694088	0.15436
M1	GO:0043565	sequence-specific DNA binding	molecular_function	5	18	802	27.7778	2.24439	2.80936	0.0177715	0.780988	protein dimerization activity		HIST1H2AC|HIST1H2BG|HIST2H2BE|STAT1|STAT3	0.682482	0.158633
M1	GO:0042445	hormone metabolic process	biological_process	5	18	175	27.7778	10.2857	2.80936	0.0177715	0.780988			AKR1C1|AKR1C3|AKR1D1|APOA1|PTPN11	0.66982	0.189974
M1	GO:0032993	protein-DNA complex	cellular_component	5	18	139	27.7778	12.9496	2.80936	0.0177715	0.780988	protein dimerization activity		H3F3B|HIST1H2AC|HIST1H2BG|HIST2H2BE|JUP	0.71867	0.0731371
M1	GO:0003012	muscle system process	biological_process	9	43	245	20.9302	17.551	2.77938	0.0117234	0.646088			ACTC1|CNN3|DTNA|GJA1|GSTM2|SNTB1|SORBS1|TLN1|VCL	0.732346	0.165159
M1	GO:0042383	sarcolemma	cellular_component	6	24	78	25	30.7692	2.76928	0.0162541	0.774321			ANXA1|ANXA2|ITGB1|PLEC|SNTB1|VCL	0.858621	0.0543422
M1	GO:0009967	positive regulation of signal transduction	biological_process	15	87	766	17.2414	11.3577	2.76533	0.0110711	0.639156			AKR1C3|C3|CD44|F3|FLNA|GJA1|ILK|ITGB1|JUP|PLXNB1|PTPN11|RHOA|RHOC|SLC44A2|STAT3	0.695621	0.138093
M1	GO:0019897	extrinsic to plasma membrane	cellular_component	8	37	91	21.6216	40.6593	2.72307	0.0141696	0.702813			ANXA2|FERMT2|GNA13|GNAI3|GNG12|JUP|S100A10|SNX5	0.730895	0.125676
M1	GO:0009611	response to wounding	biological_process	11	58	577	18.9655	10.052	2.7083	0.0158114	0.761837			ANXA1|APOA1|C3|C4B|CD44|DPYSL3|DST|GFAP|SPARC|STAT3|TNC	0.714794	0.186503
M1	GO:0008360	regulation of cell shape	biological_process	7	31	120	22.5806	25.8333	2.67734	0.0169293	0.780988			CDC42EP4|CYFIP1|FERMT2|GNA13|ICAM1|MYH14|PLXNB1	0.68741	0.172079
M1	GO:0019842	vitamin binding	molecular_function	6	25	138	24	18.1159	2.65091	0.0198372	0.784119			ILVBL|MARC2|MCCC1|MUT|PSAT1|PYGM	0.609592	0.182756
M1	GO:0006805	xenobiotic metabolic process	biological_process	6	25	149	24	16.7785	2.65091	0.0198372	0.784119			AKR1C1|GSTM1|GSTM2|GSTM3|MAOB|MGST1	0.685862	0.12913
M1	GO:0070201	regulation of establishment of protein localization	biological_process	10	53	374	18.8679	14.1711	2.56062	0.0231704	0.794197			ANXA1|APOA1|APPL1|FLNA|JUP|LYPLAL1|PSMD10|PTPN11|RHOA|SORBS1	0.638846	0.161609
M1	GO:0043122	regulation of I-kappaB kinase/NF-kappaB cascade	biological_process	6	26	191	23.0769	13.6126	2.5382	0.0239232	0.794382			FLNA|GJA1|RHOA|RHOC|SLC44A2|STAT1	0.641561	0.206942
M1	GO:0032496	response to lipopolysaccharide	biological_process	5	20	229	25	8.73362	2.5256	0.0277695	0.834186			ICAM1|MAOB|MGST1|SPARC|STAT1	0.58679	0.185941
M1	GO:0017048	Rho GTPase binding	molecular_function	5	20	61	25	32.7869	2.5256	0.0277695	0.834186			CDC42EP4|CYFIP1|FLNA|IQGAP1|VCL	0.787603	0.054683
M1	GO:0016903	oxidoreductase activity, acting on the aldehyde or oxo group of donors	molecular_function	5	20	48	25	41.6667	2.5256	0.0277695	0.834186			AKR1C3|ALDH3A2|ALDH6A1|BCKDHA|BCKDHB	0.641315	0.155557
M1	GO:0009897	external side of plasma membrane	cellular_component	5	20	196	25	10.2041	2.5256	0.0277695	0.834186			ANXA5|CALR|CD44|ICAM1|ITGB1	0.703459	0.218066
M1	GO:0042180	cellular ketone metabolic process	biological_process	29	216	869	13.4259	24.8562	2.42991	0.0227005	0.787698		modified amino acid binding|sulfur compound metabolic process	ACOT2|ACSBG1|AGPAT5|AKR1C1|AKR1C3|AKR1D1|ALDH6A1|ASS1|BCKDHA|BCKDHB|C3|CBR1|CBR3|CHDH|CRYL1|ETFDH|GLUD1|GSTM1|GSTM2|GSTM3|MCCC1|MGST1|MUT|PADI2|PFKFB2|PHGDH|PLEC|PSAT1|QKI	0.66571	0.165289
M1	GO:0006928	cellular component movement	biological_process	19	128	794	14.8438	16.1209	2.40848	0.0239255	0.794382			ANXA1|APOA1|ARPC5|COL1A2|CTNNA2|DST|GJA1|GNA13|ICAM1|ITGB1|JUP|PLXNB1|PTPN11|RIC8A|STAT3|TLN1|TUBB2B|VCL|VIM	0.649546	0.177895
M1	GO:0034728	nucleosome organization	biological_process	5	21	185	23.8095	11.3514	2.39658	0.033879	0.83576			H3F3B|HIST1H2AC|HIST1H2BG|HIST2H2BE|NAP1L1	0.736707	0.0613014
M1	GO:0032507	maintenance of protein location in cell	biological_process	5	21	103	23.8095	20.3883	2.39658	0.033879	0.83576			FLNA|JUP|PDIA3|PSMD10|TLN1	0.681664	0.156145
M1	GO:0060089	molecular transducer activity	molecular_function	19	129	2138	14.7287	6.03368	2.37126	0.0247917	0.813399			AKR1C3|CD44|CNTFR|FLNA|GJA1|GNA13|GNAI3|GNG12|GPR37L1|GPRC5B|ICAM1|ILK|ITGB1|PLCD1|PLXNB1|RHOC|SLC44A2|STAT1|STAT3	0.701336	0.166712
M1	GO:0042493	response to drug	biological_process	12	72	340	16.6667	21.1765	2.33276	0.0321209	0.83576			ACTC1|ANXA1|APOA1|CALR|CD38|ICAM1|ITGB1|MAOB|MGST1|RHOA|SRP72|STAT3	0.585055	0.226988
M1	GO:0005788	endoplasmic reticulum lumen	cellular_component	6	28	180	21.4286	15.5556	2.32777	0.0337045	0.83576			APOA1|CALR|CANX|COL1A2|PDIA3|PPIB	0.41326	0.137719
M1	GO:0006725	cellular aromatic compound metabolic process	biological_process	8	42	236	19.0476	17.7966	2.31465	0.0481472	0.83576			ALDH6A1|DPYSL3|EPHX1|GART|GSTM1|GSTM2|GSTM3|PON2	0.658114	0.13001
M1	GO:0001101	response to acid	biological_process	5	22	99	22.7273	22.2222	2.27486	0.0407617	0.83576			ANXA2|COL1A2|ICAM1|RHOA|S100A10	0.629786	0.209838
M1	GO:0046983	protein dimerization activity	molecular_function	20	141	1057	14.1844	13.3396	2.25233	0.0316316	0.83576		protein-DNA complex|sequence-specific DNA binding	ANXA1|CAPN2|CRYL1|DST|FLNA|GSTM1|GSTM2|GSTM3|H3F3B|HIST1H2AC|HIST1H2BG|HIST2H2BE|HSPB6|ITGB1|JUP|MAOB|MGST1|PDCD6|STAT1|STAT3	0.708292	0.131345
M1	GO:0051050	positive regulation of transport	biological_process	16	107	540	14.9533	19.8148	2.23134	0.0352669	0.83576			ANXA1|ANXA2|C3|CALR|CD38|FHL1|FLNA|GLUD1|GSTM2|ITGB1|JUP|MLC1|PFKFB2|PTPN11|RHOA|SORBS1	0.681418	0.15757
M1	GO:0009308	amine metabolic process	biological_process	19	134	705	14.1791	19.0071	2.18965	0.04026	0.83576		modified amino acid binding|sulfur compound metabolic process	ALDH6A1|APOA1|ASS1|BCKDHA|BCKDHB|CD44|CHDH|FABP5|GLUD1|GSTM1|GSTM2|GSTM3|MCCC1|MGST1|MUT|PADI2|PHGDH|PSAT1|SLC44A2	0.626589	0.176004
M1	GO:0005615	extracellular space	cellular_component	12	75	906	16	8.27815	2.17675	0.0381545	0.83576			ANXA1|APOA1|C3|C4B|CALR|COL1A2|DEFA3|DPYSL3|F3|ICAM1|SPARC|TNC	0.619238	0.209641
M1	GO:0030029	actin filament-based process	biological_process	18	126	402	14.2857	31.3433	2.16225	0.0363989	0.83576			ACTC1|ARPC5|CALR|CNN3|CORO1B|DPYSL3|FERMT2|FLNA|ITGB1|LLGL1|MRAS|MYH14|MYH3|PRKAR1A|RHOA|SORBS1|TLN1|VIM	0.659645	0.204289
M1	GO:0007507	heart development	biological_process	5	23	208	21.7391	11.0577	2.15967	0.048433	0.83576	cytoplasm		GJA1|GYS1|PRKAR1A|PTPN11|SPARC	0.62737	0.127983
M1	GO:0006790	sulfur compound metabolic process	biological_process	7	37	237	18.9189	15.6118	2.14226	0.0419771	0.83576	amine metabolic process|cellular ketone metabolic process	modified amino acid binding	GSTM1|GSTM2|GSTM3|MCCC1|MGST1|MUT|PHGDH	0.640212	0.145852
M1	GO:0032101	regulation of response to external stimulus	biological_process	9	52	425	17.3077	12.2353	2.13682	0.0450686	0.83576			ANO6|ANXA1|ANXA2|APOA1|C3|C4B|CALR|CTNNA2|F3	0.685289	0.196535
M1	GO:0016614	oxidoreductase activity, acting on CH-OH group of donors	molecular_function	9	52	156	17.3077	33.3333	2.13682	0.0450686	0.83576			AKR1C1|AKR1C3|AKR7A2|ALDH3A2|CBR1|CBR3|CHDH|CRYL1|PHGDH	0.77236	0.0624539
M2	GO:0044429	mitochondrial part	cellular_component	94	301	835	31.2292	36.0479	17.5409	7.33236e-47	6.18264e-43		2 iron, 2 sulfur cluster binding|ATP catabolic process|NADH dehydrogenase activity|NADH dehydrogenase complex|activation of caspase activity|cellular respiration|dicarboxylic acid metabolic process|electron carrier activity|establishment of protein localization in mitochondrion|heme-copper terminal oxidase activity|hydrogen ion transmembrane transporter activity|inner mitochondrial membrane organ…	ACO2|AFG3L2|AIFM1|ALDH5A1|ATP5A1|ATP5C1|ATP5E|ATP5H|ATP5I|ATP5J|AUH|BDH1|C14orf2|CHCHD3|CHCHD6|CISD1|COX5B|COX6A1|COX6C|COX7A1|COX7A2L|CYCS|DLAT|DLD|DLST|DNAJA3|ECHS1|FAHD1|FECH|FH|GARS|GDAP1|HADH|HAGH|HIGD1A|HSPA9|HSPD1|HSPE1|IDH3A|IDH3B|ISCU|LETM1|LYRM4|MCCC2|MCU|MDH2|ME2|MFN2|MT-ATP8|NDUFA1|NDUFA12|NDUFA2|NDUFA3|NDUFA5|NDUFA6|NDUFA7|NDUFA8|NDUFAB1|NDUFAF3|NDUFAF4|NDUFB10|NDUFB9|NDUFS1|NDUFS5|N…	0.686631	0.144315
M2	GO:0005739	mitochondrion	cellular_component	99	443	1512	22.3476	29.2989	13.9926	3.14435e-35	1.32566e-31		2 iron, 2 sulfur cluster binding|activation of caspase activity|cellular respiration|dicarboxylic acid metabolic process|inner mitochondrial membrane organization|lyase activity|nitrogen compound transport|nucleoid|response to ethanol	ABHD10|ACACA|ACO2|ACOT13|AFG3L2|AGAP2|AIFM1|ALDH5A1|ATP5A1|ATP5C1|ATP5I|ATP5J|ATPAF1|AUH|BDH1|C14orf2|CCDC90B|CHCHD3|CHCHD6|CISD1|COX5B|COX6C|COX7A1|CYCS|DLAT|DLD|DLST|DNAJA3|ECH1|ECHS1|FAHD1|FECH|FH|GARS|HADH|HAGH|HSPA9|HSPD1|HSPE1|IDH3A|IDH3B|ISCU|LETM1|LYRM4|MCCC2|MCU|MDH2|ME2|MECR|MFN2|MT-ATP8|NDUFA1|NDUFA12|NDUFA2|NDUFA3|NDUFA5|NDUFA6|NDUFA8|NDUFAB1|NDUFAF3|NDUFAF4|NDUFB10|NDUFB9|NDUFS1|NDUF…	0.658231	0.150503
M2	GO:0022904	respiratory electron transport chain	biological_process	33	80	127	41.25	62.9921	12.0938	8.99579e-19	1.08361e-15	mitochondrial part	NADH dehydrogenase activity|NADH dehydrogenase complex|cellular respiration	ALDH5A1|ATP5A1|ATP5C1|ATP5E|ATP5H|ATP5I|ATP5J|COX5B|COX6A1|COX6C|COX7A2L|CYCS|DLD|MT-ATP8|NDUFA1|NDUFA12|NDUFA2|NDUFA3|NDUFA5|NDUFA6|NDUFA7|NDUFA8|NDUFAB1|NDUFB10|NDUFB9|NDUFS1|NDUFS5|NDUFS6|SDHB|SOD2|UQCRB|UQCRC1|UQCRFS1	0.767714	0.086609
M2	GO:0006099	tricarboxylic acid cycle	biological_process	13	23	32	56.5217	71.875	9.25878	4.53699e-10	2.25035e-07	mitochondrial part		ACO2|DLAT|DLD|DLST|FH|IDH3A|IDH3B|MDH2|NNT|PDHB|SDHB|SUCLA2|SUCLG1	0.763105	0.140908
M2	GO:0007007	inner mitochondrial membrane organization	biological_process	6	7	11	85.7143	63.6364	8.09575	7.84047e-07	0.000169515	mitochondrial part|mitochondrion		AFG3L2|CHCHD3|CHCHD6|LETM1|TIMM10|TIMM9	0.612353	0.104996
M2	GO:0006839	mitochondrial transport	biological_process	17	49	111	34.6939	44.1441	7.58954	1.16336e-08	4.67117e-06		establishment of protein localization in mitochondrion	ACACA|ATP5A1|ATP5C1|ATP5E|ATP5H|ATP5I|ATP5J|GDAP1|HSPA9|MCU|MFN2|MT-ATP8|TIMM10|TIMM44|TIMM50|TIMM8A|TIMM9	0.648627	0.16746
M2	GO:0003954	NADH dehydrogenase activity	molecular_function	14	39	57	35.8974	68.4211	7.04964	1.52925e-07	4.15956e-05	NADH dehydrogenase complex|mitochondrial part|respiratory electron transport chain	NADH dehydrogenase complex	NDUFA1|NDUFA12|NDUFA2|NDUFA3|NDUFA5|NDUFA6|NDUFA7|NDUFA8|NDUFAB1|NDUFB10|NDUFB9|NDUFS1|NDUFS5|NDUFS6	0.770507	0.0756195
M2	GO:0030964	NADH dehydrogenase complex	cellular_component	14	40	58	35	68.9655	6.91843	2.20933e-07	5.47913e-05	NADH dehydrogenase activity|mitochondrial part|respiratory electron transport chain	NADH dehydrogenase activity	NDUFA1|NDUFA12|NDUFA2|NDUFA3|NDUFA5|NDUFA6|NDUFA7|NDUFA8|NDUFAB1|NDUFB10|NDUFB9|NDUFS1|NDUFS5|NDUFS6	0.770507	0.0756195
M2	GO:0015078	hydrogen ion transmembrane transporter activity	molecular_function	15	46	115	32.6087	40	6.79251	2.32363e-07	5.59795e-05	mitochondrial part	heme-copper terminal oxidase activity	ATP5A1|ATP5C1|ATP5E|ATP5H|ATP5I|ATP5J|COX5B|COX6A1|COX6C|COX7A1|COX7A2L|MT-ATP8|NNT|UQCRC1|UQCRFS1	0.767909	0.118743
M2	GO:0051537	2 iron, 2 sulfur cluster binding	molecular_function	5	7	18	71.4286	38.8889	6.62417	3.21519e-05	0.00404712	mitochondrial part|mitochondrion		CISD1|FECH|NDUFS1|SDHB|UQCRFS1	0.721055	0.137537
M2	GO:0010510	regulation of acetyl-CoA biosynthetic process from pyruvate	biological_process	5	7	13	71.4286	53.8462	6.62417	3.21519e-05	0.00404712	mitochondrial part|pyruvate metabolic process	pyruvate metabolic process	DLAT|DLD|PDHB|PDHX|PDK2	0.791293	0.150334
M2	GO:0043648	dicarboxylic acid metabolic process	biological_process	8	22	54	36.3636	40.7407	5.35884	7.48e-05	0.00888329	mitochondrial part|mitochondrion		ALDH5A1|FH|IDH3B|MDH2|ME2|SDHB|SUCLA2|SUCLG1	0.662452	0.13417
M2	GO:0072655	establishment of protein localization in mitochondrion	biological_process	8	25	58	32	43.1034	4.86351	0.000210273	0.0227311	mitochondrial part|mitochondrial transport		GDAP1|HSPA9|MFN2|TIMM10|TIMM44|TIMM50|TIMM8A|TIMM9	0.597751	0.145555
M2	GO:0045333	cellular respiration	biological_process	5	12	38	41.6667	31.5789	4.6645	0.000903164	0.0718441	mitochondrial part|mitochondrion|respiratory electron transport chain		CYCS|NDUFS1|SDHB|UQCRB|UQCRC1	0.762199	0.0878911
M2	GO:0015002	heme-copper terminal oxidase activity	molecular_function	5	13	35	38.4615	37.1429	4.40554	0.00138403	0.0926205	hydrogen ion transmembrane transporter activity|mitochondrial part		COX5B|COX6A1|COX6C|COX7A1|COX7A2L	0.754657	0.179524
M2	GO:0009295	nucleoid	cellular_component	6	20	39	30	51.2821	3.9956	0.00198534	0.127789	mitochondrial part|mitochondrion		DNAJA3|HSPA9|SLC25A5|SOD2|VDAC1|VDAC2	0.680386	0.110278
M2	GO:0006090	pyruvate metabolic process	biological_process	5	16	35	31.25	45.7143	3.76548	0.00394165	0.210354	mitochondrial part|regulation of acetyl-CoA biosynthetic process from pyruvate	regulation of acetyl-CoA biosynthetic process from pyruvate	DLAT|DLD|PDHB|PDHX|PDK2	0.791293	0.150334
M2	GO:0006919	activation of caspase activity	biological_process	5	17	94	29.4118	18.0851	3.5865	0.00526791	0.250557	mitochondrial part|mitochondrion		AIFM1|CYCS|DNAJA3|HSPD1|HSPE1	0.70544	0.116585
M2	GO:0090087	regulation of peptide transport	biological_process	9	43	177	20.9302	24.2938	3.55539	0.00257021	0.154144			HADH|MCU|OXCT1|PPP3CB|PRKAR1B|PRKCE|SLC25A4|SLC25A5|SPCS2	0.611514	0.0986743
M2	GO:0006200	ATP catabolic process	biological_process	8	37	90	21.6216	41.1111	3.45821	0.00359359	0.197496	mitochondrial part		ATP5A1|ATP5C1|ATP5E|ATP5H|ATP5I|ATP5J|HSPD1|MT-ATP8	0.761479	0.0924352
M2	GO:0009055	electron carrier activity	molecular_function	10	52	175	19.2308	29.7143	3.43597	0.00291475	0.169497	mitochondrial part		AIFM1|COX7A1|COX7A2L|CYCS|IDH3B|ME2|NDUFA12|NDUFS1|NDUFS6|SDHB	0.657311	0.149675
M2	GO:0051188	cofactor biosynthetic process	biological_process	7	36	159	19.4444	22.6415	2.89824	0.0116666	0.475232			ACACA|DLAT|FECH|ISCU|NFS1|PDHB|SUCLA2	0.637196	0.218348
M2	GO:0051262	protein tetramerization	biological_process	5	23	88	21.7391	26.1364	2.73952	0.0202372	0.708049			ACACA|ACOT13|ALDH5A1|MTMR2|SOD2	0.557215	0.18576
M2	GO:0045471	response to ethanol	biological_process	5	23	96	21.7391	23.9583	2.73952	0.0202372	0.708049	mitochondrion		BDH1|OXCT1|PRKCD|PRKCE|SOD2	0.558101	0.0844187
M2	GO:0044085	cellular component biogenesis	biological_process	5	24	103	20.8333	23.301	2.62564	0.0241334	0.788731			AIFM1|NDUFAF3|NDUFAF4|NDUFS5|RPL5	0.612222	0.137446
M2	GO:0046914	transition metal ion binding	molecular_function	16	128	2490	12.5	5.14056	2.43901	0.0206063	0.717984			ACO2|AFG3L2|AGAP2|ASAP1|CYCS|FECH|HAGH|ISCU|MECR|RPH3A|SEC24C|SOD2|SPG7|TIMM10|TIMM9|TMEM163	0.569756	0.147557
M2	GO:0071705	nitrogen compound transport	biological_process	6	35	183	17.1429	19.1257	2.32335	0.0342238	0.962054	mitochondrion		ACACA|PRKCD|SLC25A22|SLC25A4|SLC25A5|VDAC3	0.575212	0.157211
M2	GO:0016829	lyase activity	molecular_function	6	37	164	16.2162	22.561	2.16893	0.0436098	1	mitochondrial part|mitochondrion		ACO2|AUH|ECHS1|FECH|FH|NFS1	0.696901	0.182496
M2	GO:0008543	fibroblast growth factor receptor signaling pathway	biological_process	6	37	165	16.2162	22.4242	2.16893	0.0436098	1			BRAF|CAMK4|PPP2CA|PRKAR1B|PRKCD|PRKCE	0.55261	0.120454
M2	GO:0004721	phosphoprotein phosphatase activity	molecular_function	6	38	177	15.7895	21.4689	2.0954	0.0488535	1			CYCS|MTMR2|PGAM5|PPP2CA|PPP3CB|TIMM50	0.470116	0.152375
M3	GO:0006914	autophagy	biological_process	5	12	82	41.6667	14.6341	5.32305	0.000348251	0.489409			FIS1|GABARAPL1|GABARAPL2|MAP1LC3A|MAP1LC3B	0.584579	0.188699
M3	GO:0007033	vacuole organization	biological_process	5	14	67	35.7143	20.8955	4.79734	0.00080082	0.675251			CHMP5|GABARAPL1|GABARAPL2|MAP1LC3A|MAP1LC3B	0.664746	0.116515
M3	GO:0043281	regulation of caspase activity	biological_process	8	37	195	21.6216	18.9744	4.1461	0.000960375	0.736171			BCAP31|DNAJB6|FIS1|IGBP1|RPS27L|SRC|TPD52L1|VCP	0.500478	0.123588
M3	GO:0070925	organelle assembly	biological_process	5	19	107	26.3158	17.757	3.83676	0.00367504	1			C1QBP|GABARAPL1|GABARAPL2|MAP1LC3A|MAP1LC3B	0.614142	0.141432
M3	GO:0019903	protein phosphatase binding	molecular_function	5	20	82	25	24.3902	3.68471	0.00467534	1			DLG3|ENSA|HSP90B1|STRN3|VCP	0.509223	0.128129
M3	GO:0045934	negative regulation of nucleobase, nucleoside, nucleotide and nucleic acid metabolic process	biological_process	12	79	1035	15.1899	7.63285	3.6304	0.00157767	0.926349			ATPIF1|C1QBP|DNAJB6|IGBP1|KAT6A|KHDRBS1|PALM|PFDN5|RPS26|SIRT5|STRN3|TXN	0.532327	0.165428
M3	GO:0051087	chaperone binding	molecular_function	5	21	49	23.8095	42.8571	3.5423	0.00585534	1			ALB|CDC37|DNAJB6|HSPA5|STIP1	0.484072	0.0923222
M3	GO:0044432	endoplasmic reticulum part	cellular_component	15	124	1082	12.0968	11.4603	3.0823	0.00483683	1			BCAP29|BCAP31|BSCL2|DLG1|FAF2|FKBP1A|HSP90B1|HSPA5|MPDU1|P4HB|PIP4K2B|RAB2B|RTN3|TMEM109|VAPB	0.517251	0.143328
M3	GO:0030424	axon	cellular_component	10	70	189	14.2857	37.037	3.08118	0.00613569	1			ACTB|ALDOC|BIN1|FKBP1A|NCAM1|NF1|PALM|SEPT11|STMN2|TXN	0.540759	0.181865
M3	GO:0006458	'de novo' protein folding	biological_process	6	33	66	18.1818	50	3.0608	0.0103284	1			ACTB|CCT4|FKBP1A|PFDN1|PFDN2|PFDN5	0.661689	0.112969
M3	GO:0010498	proteasomal protein catabolic process	biological_process	8	58	216	13.7931	26.8519	2.634	0.0170379	1			HSP90B1|HSPA5|PSMB5|PSMB7|RAD23B|RBX1|UBQLN2|VCP	0.54001	0.095404
M3	GO:0006986	response to unfolded protein	biological_process	6	40	154	15	25.974	2.5073	0.0256735	1			DNAJB6|FAF2|HSP90B1|HSPA5|VAPB|VCP	0.546094	0.118605
M3	GO:0051346	negative regulation of hydrolase activity	biological_process	6	42	256	14.2857	16.4062	2.37064	0.0319241	1			ATPIF1|DLG3|DNAJB6|FKBP1A|IGBP1|SRC	0.552246	0.21013
M3	GO:0048285	organelle fission	biological_process	6	42	220	14.2857	19.0909	2.37064	0.0319241	1			BRSK2|DYNLT3|ENSA|FIS1|SEPT7|TXN	0.555931	0.171049
M3	GO:0051082	unfolded protein binding	molecular_function	7	53	115	13.2075	46.087	2.3304	0.0311484	1			CCT4|CDC37|HSP90B1|HSPA5|PFDN1|PFDN2|PFDN5	0.616079	0.13125
M3	GO:0000086	G2/M transition of mitotic cell cycle	biological_process	5	33	136	15.1515	24.2647	2.31106	0.0391054	1			BRSK2|ENSA|KHDRBS1|RAB8A|TPD52L1	0.602898	0.136655
M3	GO:0044463	cell projection part	cellular_component	16	163	627	9.81595	25.9968	2.27386	0.0342693	1			BIN1|CDC37|CTTN|DLG1|DLG3|EPB41L3|GABARAPL1|KLC2|NCAM1|PALM|RAB8A|SEPT11|SEPT5|SEPT7|STMN2|TMOD2	0.543476	0.192019
M3	GO:0044087	regulation of cellular component biogenesis	biological_process	10	88	381	11.3636	23.0971	2.27349	0.0332603	1			CAPZA1|DLG1|NCAM1|PALM|SRC|STMN2|TMSB4X|UBE2V2|VCP|WASL	0.539378	0.156187
M3	GO:0009887	organ morphogenesis	biological_process	5	34	471	14.7059	7.21868	2.23443	0.043786	1			ALDOC|DLG1|FKBP1A|KAT6A|NF1	0.456139	0.154352
M3	GO:0005634	nucleus	cellular_component	44	589	5712	7.47029	10.3116	2.02292	0.0490075	1			ASPA|BIN1|C1QBP|CCT4|CHMP5|DCTN4|DLG1|DNAJB6|DYNLT3|EEF1E1|HINT1|HNRNPL|HSPA5|KAT6A|KHDRBS1|NAP1L5|NEDD8-MDP1|NF1|NFU1|PFDN2|PFDN5|PICALM|PIP4K2B|PSMB7|RAB18|RAB2B|RAB8A|RAD23B|RPS27L|SEPT7|SMAP2|SNAP29|SRC|STIP1|STRN3|SUB1|SYAP1|TMEM109|TSC22D1|TXN|UBE2V2|UBQLN2|VCP|WASL	0.533573	0.144338
M4	GO:0033572	transferrin transport	biological_process	8	17	38	47.0588	44.7368	7.26139	1.73013e-06	0.00112219		cellular iron ion homeostasis|phagosome maturation	ATP6V0A1|ATP6V0D1|ATP6V1A|ATP6V1B2|ATP6V1C1|ATP6V1G2|ATP6V1H|CLTC	0.771141	0.0980452
M4	GO:0017157	regulation of exocytosis	biological_process	11	30	89	36.6667	33.7079	7.23539	3.80284e-07	0.000602101		syntaxin binding	NAPA|NCS1|RAB27B|RAB3C|RAB3D|SCAMP5|STX1B|STXBP1|STXBP5L|SYT1|VAMP2	0.714258	0.131135
M4	GO:0042625	ATPase activity, coupled to transmembrane movement of ions	molecular_function	11	32	73	34.375	43.8356	6.92013	8.11878e-07	0.00076064			ATP2A2|ATP2B1|ATP2B3|ATP2B4|ATP6V0D1|ATP6V1A|ATP6V1B2|ATP6V1C1|ATP6V1G2|ATP6V1H|ATP8A2	0.791461	0.086514
M4	GO:0030665	clathrin coated vesicle membrane	cellular_component	12	38	141	31.5789	26.9504	6.81139	7.11188e-07	0.00076064			AP1B1|AP2B1|AP2M1|AP3B2|CLTC|SCAMP5|SLC17A7|SV2A|SV2B|SYNGR1|SYT1|VAMP2	0.77707	0.138169
M4	GO:0090382	phagosome maturation	biological_process	7	16	48	43.75	33.3333	6.47731	1.47329e-05	0.00326916	cellular iron ion homeostasis|cellular response to insulin stimulus|transferrin transport|transmembrane receptor protein tyrosine kinase signaling pathway	cellular iron ion homeostasis	ATP6V0A1|ATP6V0D1|ATP6V1A|ATP6V1B2|ATP6V1C1|ATP6V1G2|ATP6V1H	0.772582	0.101894
M4	GO:0044456	synapse part	cellular_component	22	111	389	19.8198	28.5347	6.43228	1.5342e-07	0.000602101			ANKS1B|ATP6V0D1|ATP6V1G2|CCK|DLGAP3|ERC2|GABBR2|HOMER1|NCS1|NRXN1|PSD3|PTK2B|RAB3C|SCAMP5|SLC17A7|SV2A|SV2B|SYNGR1|SYNPO|SYT1|TPRG1L|VAMP2	0.708428	0.13739
M4	GO:0044459	plasma membrane part	cellular_component	47	395	2737	11.8987	14.4319	5.6626	2.96818e-07	0.000602101		synapse	ACTN1|ANKS1B|AP2M1|ARHGEF2|ATP2A2|ATP2B1|ATP2B4|ATP6V0D1|ATP6V1A|CACNA2D1|CACNB4|CADM2|CADM3|CAMK2D|CD47|CLTC|CXADR|DLGAP3|ERC2|FLOT2|GABBR2|GNB5|HOMER1|IQSEC1|LAMP5|MAPK8IP3|NCS1|NRXN1|NRXN3|PACSIN1|PCDH1|PIP5K1C|PSD3|PTK2B|PTPRN|RAB27B|SCAMP5|SLC17A7|STX1B|SV2A|SV2B|SYNGR1|SYNPO|SYT1|TPRG1L|TSPAN7|VAMP2	0.676432	0.150808
M4	GO:0030135	coated vesicle	cellular_component	14	63	159	22.2222	39.6226	5.61348	8.71051e-06	0.0025588			AP3B2|ATP6V0D1|CLTC|PACSIN1|RAB27B|RAB3C|SLC17A7|STX6|SV2A|SV2B|SYNGR1|SYT1|TPRG1L|VAMP2	0.770445	0.118359
M4	GO:0006879	cellular iron ion homeostasis	biological_process	7	20	73	35	27.3973	5.57485	8.18919e-05	0.0114706	cellular response to insulin stimulus|phagosome maturation|transferrin transport|transmembrane receptor protein tyrosine kinase signaling pathway	phagosome maturation	ATP6V0A1|ATP6V0D1|ATP6V1A|ATP6V1B2|ATP6V1C1|ATP6V1G2|ATP6V1H	0.772582	0.101894
M4	GO:0072509	divalent inorganic cation transmembrane transporter activity	molecular_function	5	12	63	41.6667	19.0476	5.2961	0.000361728	0.0338899	coagulation|divalent inorganic cation transport|integral to membrane|metal ion transmembrane transporter activity|ribonucleotide binding		ATP2A2|ATP2B1|ATP2B3|ATP2B4|HRAS	0.701896	0.161671
M4	GO:0016021	integral to membrane	cellular_component	43	388	5709	11.0825	6.79629	4.84417	6.93664e-06	0.00245725		divalent inorganic cation transmembrane transporter activity|metal ion transmembrane transporter activity	ATP2A2|ATP2B1|ATP2B3|ATP2B4|ATP6V0A1|ATP6V1A|ATP6V1B2|ATP6V1G2|ATP8A2|AVL9|CADM2|CADM3|CD47|CXADR|DPP10|GABBR2|GDPD1|HOMER1|HRAS|ITFG1|LAMP5|LINGO1|NRXN1|NRXN3|PCDH1|PTPRN|RYR2|SCAMP3|SCAMP5|SLC17A7|SLC2A13|SLC9A6|STX12|STX1B|STX6|STXBP5L|SV2A|SV2B|SYNGR1|SYT1|TSPAN7|VAMP2|VPS45	0.634737	0.177489
M4	GO:0072511	divalent inorganic cation transport	biological_process	10	44	247	22.7273	17.8138	4.814	0.000149906	0.0180572		divalent inorganic cation transmembrane transporter activity	ATP2A2|ATP2B1|ATP2B3|ATP2B4|CACNA2D1|CACNB4|CAMK2D|HRAS|PRKCB|RYR2	0.66098	0.153666
M4	GO:0032321	positive regulation of Rho GTPase activity	biological_process	5	14	84	35.7143	16.6667	4.77181	0.000831143	0.0634019			ARHGAP1|GSK3B|HRAS|PIN1|PTK2B	0.52805	0.145686
M4	GO:0031201	SNARE complex	cellular_component	5	14	34	35.7143	41.1765	4.77181	0.000831143	0.0634019	vesicle-mediated transport		NAPA|SCAMP5|STX12|STX6|VAMP2	0.619948	0.132579
M4	GO:0007267	cell-cell signaling	biological_process	20	134	743	14.9254	18.035	4.61621	5.75801e-05	0.00916067		signal release	AP2B1|AP2M1|CACNB4|CAMK2D|CAMKK1|DLGAP3|GABBR2|HOMER1|HRAS|MYO5A|NAPA|NRXN1|NRXN3|PCDH1|PRKCB|SLC17A7|STX1B|STXBP1|SYT1|VAMP2	0.650456	0.155411
M4	GO:0005886	plasma membrane	cellular_component	54	552	3982	9.78261	13.8624	4.55993	1.94764e-05	0.00391012			ACTN1|ANKS1B|AP2B1|AP2M1|ARHGAP1|ATP2B1|ATP2B3|ATP2B4|ATP6V0A1|ATP6V1A|ATP6V1B2|ATP6V1C1|ATP6V1H|CACNB4|CADM2|CADM3|CAMK2D|CAMKV|CD47|CXADR|DLGAP3|FLOT2|GABBR2|GNB5|GSK3B|HOMER1|HRAS|LAMP5|LINGO1|MAPK8IP3|MAPT|NCS1|NRXN1|PACSIN1|PCDH1|PRKAR2B|PRKCB|PSD3|PTK2B|RAB39B|RAB3C|RAB3D|RAB5B|RYR2|SCAMP5|SLC17A7|SLC2A13|SLC9A6|STX6|STXBP1|STXBP5L|SYNPO|SYT1|VAMP2	0.631527	0.17619
M4	GO:0006836	neurotransmitter transport	biological_process	9	40	102	22.5	39.2157	4.52381	0.000353937	0.0338899			NRXN1|NRXN3|SLC17A7|STX1B|STXBP1|SV2A|SV2B|SYT1|VAMP2	0.735911	0.167754
M4	GO:0007169	transmembrane receptor protein tyrosine kinase signaling pathway	biological_process	17	109	563	15.5963	19.3606	4.44376	0.000126151	0.0158761		cellular iron ion homeostasis|phagosome maturation	AP2B1|AP2M1|ARHGEF2|ATP6V0A1|ATP6V0D1|ATP6V1A|ATP6V1B2|ATP6V1C1|ATP6V1G2|ATP6V1H|GSK3B|HRAS|LINGO1|PDE1B|PRKAR2B|PTK2B|TRIO	0.689193	0.153843
M4	GO:0032869	cellular response to insulin stimulus	biological_process	10	49	203	20.4082	24.1379	4.38704	0.000386023	0.0353798		cellular iron ion homeostasis|phagosome maturation	ATP6V0A1|ATP6V0D1|ATP6V1A|ATP6V1B2|ATP6V1C1|ATP6V1G2|ATP6V1H|HRAS|MYO5A|VAMP2	0.749742	0.13242
M4	GO:0019905	syntaxin binding	molecular_function	5	16	42	31.25	38.0952	4.34057	0.00164872	0.105318	regulation of exocytosis|vesicle-mediated transport		NAPA|STXBP1|STXBP5L|SYT1|VAMP2	0.664812	0.201612
M4	GO:0005516	calmodulin binding	molecular_function	11	58	172	18.9655	33.7209	4.30904	0.000385437	0.0353798			ATP2B1|ATP2B3|ATP2B4|CAMK2D|CAMKK1|CAMKV|MYO5A|PDE1B|RYR2|SYT1|VAMP2	0.686433	0.176227
M4	GO:0044431	Golgi apparatus part	cellular_component	17	113	866	15.0442	13.0485	4.27229	0.000199779	0.0225283			AP1B1|AP2B1|AP3B2|CLTC|HRAS|MAPK8IP3|NCS1|PACSIN1|RAB27B|RAB2A|SCAMP3|SCAMP5|STX12|STX6|VAC14|VAMP2|VPS45	0.614703	0.157224
M4	GO:0016192	vesicle-mediated transport	biological_process	30	259	881	11.583	29.3984	4.18509	0.000174541	0.0204138		SNARE complex|membrane coat|membrane invagination|syntaxin binding	ACTN1|AP1B1|AP2B1|AP2M1|AP3B2|ATP6V1H|CLTC|DNM1|HRAS|LRSAM1|MAPK8IP3|MYO5A|NAPA|PACSIN1|PIP5K1C|RAB27B|RAB2A|RAB39B|RAB3D|SCAMP3|SCAMP5|SCG3|STX12|STX1B|STX6|STXBP1|STXBP5L|SYT1|VAMP2|VPS45	0.629961	0.181144
M4	GO:0023061	signal release	biological_process	8	37	122	21.6216	30.3279	4.11827	0.00101325	0.0724041	cell-cell signaling		CACNB4|MYO5A|NRXN1|NRXN3|SLC17A7|STXBP1|SYT1|VAMP2	0.70715	0.175093
M4	GO:0046873	metal ion transmembrane transporter activity	molecular_function	7	32	186	21.875	17.2043	3.88684	0.00196764	0.115216	integral to membrane	divalent inorganic cation transmembrane transporter activity	ATP2A2|ATP2B1|ATP2B3|ATP2B4|HRAS|SLC17A7|SLC9A6	0.634436	0.224942
M4	GO:0030666	endocytic vesicle membrane	cellular_component	8	42	186	19.0476	22.5806	3.67566	0.00241691	0.134963			AP2B1|AP2M1|ATP6V0A1|ATP6V0D1|CAMK2D|CLTC|SYT1|VAMP2	0.793393	0.100058
M4	GO:0030117	membrane coat	cellular_component	6	27	56	22.2222	48.2143	3.64336	0.00382897	0.194493	vesicle-mediated transport		AP1B1|AP2B1|AP2M1|AP3B2|CLTC|DNM1	0.708742	0.164684
M4	GO:0015078	hydrogen ion transmembrane transporter activity	molecular_function	8	46	115	17.3913	40	3.36689	0.00438298	0.218682			ATP6V0A1|ATP6V0D1|ATP6V1A|ATP6V1B2|ATP6V1C1|ATP6V1G2|ATP6V1H|SLC9A6	0.731084	0.242603
M4	GO:0030427	site of polarized growth	cellular_component	7	39	99	17.9487	39.3939	3.24454	0.0063801	0.286154			CXADR|ERC2|GSK3B|MAPT|MYO5A|NRXN1|PTK2B	0.522118	0.143583
M4	GO:0051051	negative regulation of transport	biological_process	9	59	315	15.2542	18.7302	3.11628	0.00629684	0.285457			G3BP2|GSK3B|LRSAM1|MAPT|PACSIN1|PRKCB|PTK2B|SCAMP5|STXBP5L	0.512638	0.140819
M4	GO:0004872	receptor activity	molecular_function	9	59	1762	15.2542	3.34847	3.11628	0.00629684	0.285457			CD47|GABBR2|GUCY1B3|NRXN1|NRXN3|PTPRN|SLC2A13|SV2A|VAC14	0.617404	0.170069
M4	GO:0043005	neuron projection	cellular_component	19	181	534	10.4972	33.8951	2.77794	0.0116593	0.438889			ACTN1|ATP6V0D1|CADM2|CCK|CXADR|GABBR2|GSK3B|HOMER1|LAMP5|MAPK8IP3|MAPT|MYO5A|NCS1|PTK2B|SLC17A7|SV2A|SYNPO|SYT1|VAMP2	0.659144	0.182465
M4	GO:0004713	protein tyrosine kinase activity	molecular_function	9	66	512	13.6364	12.8906	2.7331	0.0130991	0.471103	ribonucleotide binding		CAMK2D|CAMKK1|CAMKV|GSK3B|MAP2K4|PRKCB|PTK2B|STK32C|TRIO	0.513399	0.112802
M4	GO:0051056	regulation of small GTPase mediated signal transduction	biological_process	8	56	305	14.2857	18.3607	2.72113	0.0145696	0.500288			ARHGAP1|ARHGEF2|G3BP2|HRAS|IQSEC1|PSD3|SRGAP3|TRIO	0.558093	0.101252
M4	GO:0072507	divalent inorganic cation homeostasis	biological_process	6	38	269	15.7895	14.1264	2.63011	0.0210454	0.631513			ATP2A2|CACNB4|PRKCB|PTK2B|RYR2|SV2A	0.663075	0.18217
M4	GO:0030141	stored secretory granule	cellular_component	6	38	174	15.7895	21.8391	2.63011	0.0210454	0.631513			CXADR|MYO5A|RAB3D|STXBP1|SV2B|SYT1	0.748553	0.146377
M4	GO:0032553	ribonucleotide binding	molecular_function	36	423	2063	8.51064	20.5041	2.59443	0.0145831	0.500288		divalent inorganic cation transmembrane transporter activity|protein tyrosine kinase activity	AK5|ATP2A2|ATP2B1|ATP2B3|ATP2B4|ATP6V1A|ATP6V1B2|ATP8A2|CAMK2D|CAMKK1|CAMKV|DNAJA4|DNM1|DNM1L|GSK3B|GUCY1B3|HRAS|HSPA13|HYOU1|IARS|MAP2K4|MYO5A|PANK4|PIP5K1C|PRKAR2B|PRKCB|PTK2B|RAB27B|RAB2A|RAB39B|RAB3C|RAB3D|RAB5B|STK32C|TRAP1|TRIO	0.604246	0.165028
M4	GO:0022836	gated channel activity	molecular_function	5	30	317	16.6667	9.46372	2.53848	0.0278144	0.78151			CACNA2D1|CACNB4|NCS1|RYR2|STX1B	0.662083	0.15137
M4	GO:0001934	positive regulation of protein phosphorylation	biological_process	5	30	277	16.6667	10.8303	2.53848	0.0278144	0.78151			CCK|GSK3B|HRAS|PIN1|PTK2B	0.499799	0.115442
M4	GO:0044437	vacuolar part	cellular_component	7	51	351	13.7255	14.5299	2.42129	0.0267832	0.768149			AP1B1|AP2M1|ATP6V0A1|ATP6V0D1|ATP6V1G2|ATP6V1H|WIPI2	0.69659	0.178128
M4	GO:0010008	endosome membrane	cellular_component	10	84	430	11.9048	19.5349	2.40748	0.0281319	0.78151			ATP6V0A1|ATP6V0D1|LAMP5|RAB27B|RAB5B|SCAMP5|SLC9A6|STX12|VAC14|VPS45	0.551323	0.229638
M4	GO:0072521	purine-containing compound metabolic process	biological_process	18	184	557	9.78261	33.0341	2.37128	0.0306361	0.800922			AK5|ATP6V1A|ATP6V1B2|ATP6V1G2|ATP6V1H|CACNB4|DNM1|GNB5|GUCY1B3|HRAS|PANK4|PDE1B|RAB27B|RAB2A|RAB39B|RAB3C|RAB3D|RAB5B	0.629409	0.192177
M4	GO:0051924	regulation of calcium ion transport	biological_process	5	32	141	15.625	22.695	2.3702	0.0358092	0.893323			CACNA2D1|CAMK2D|HOMER1|PTK2B|RYR2	0.595971	0.146622
M4	GO:0030100	regulation of endocytosis	biological_process	5	32	132	15.625	24.2424	2.3702	0.0358092	0.893323			CD47|LRSAM1|PACSIN1|RAB5B|SCAMP5	0.543262	0.231951
M4	GO:0010324	membrane invagination	biological_process	9	74	285	12.1622	25.9649	2.3501	0.0369172	0.903997	vesicle-mediated transport		AP1B1|AP3B2|ATP6V1H|CLTC|DNM1|HRAS|LRSAM1|PACSIN1|PIP5K1C	0.623785	0.216138
M4	GO:0048770	pigment granule	cellular_component	8	63	103	12.6984	61.165	2.34659	0.0281759	0.78151			ATP6V0A1|ATP6V1B2|ATP6V1G2|CLTC|MYO5A|RAB2A|RAB5B|SYNGR1	0.71784	0.146665
M4	GO:0002697	regulation of immune effector process	biological_process	5	33	287	15.1515	11.4983	2.29082	0.0402878	0.909091			AP1B1|AP2B1|AP2M1|ATP6V1H|CFH	0.677128	0.187871
M4	GO:0050817	coagulation	biological_process	14	136	505	10.2941	26.9307	2.27648	0.0350231	0.878913		divalent inorganic cation transmembrane transporter activity	ACTN1|ATP2A2|ATP2B1|ATP2B3|ATP2B4|CD47|CXADR|GUCY1B3|HRAS|PDE1B|PRKAR2B|PRKCB|SCG3|VPS45	0.623063	0.159016
M4	GO:0050808	synapse organization	biological_process	5	34	102	14.7059	33.3333	2.2143	0.045093	0.909091			CACNB4|MYO5A|NRXN1|NRXN3|RAB39B	0.519844	0.190937
M4	GO:0045202	synapse	cellular_component	10	89	248	11.236	35.8871	2.20672	0.0364093	0.898081	plasma membrane part		CACNB4|CADM2|CAMK2D|CXADR|DLGAP3|HOMER1|PACSIN1|SLC17A7|SV2A|SYT1	0.713785	0.146268
M4	GO:0035556	intracellular signal transduction	biological_process	24	274	1550	8.75912	17.6774	2.19027	0.0375941	0.909091			ARHGAP1|ARHGEF2|CAMK2D|G3BP2|GSK3B|GUCY1B3|HOMER1|HRAS|LINGO1|MAP2K4|MAPK8IP3|NCS1|PRKAR2B|PRKCB|PTK2B|RAB27B|RAB2A|RAB39B|RAB3C|RAB3D|RAB5B|RYR2|SRGAP3|TRIO	0.559782	0.16043
M4	GO:0007610	behavior	biological_process	10	90	460	11.1111	19.5652	2.1681	0.0384327	0.909091			ATP8A2|CACNB4|CCK|HOMER1|HRAS|MAPT|NRXN1|PDE1B|PRKAR2B|SLC17A7	0.605835	0.139872
M5	GO:0030666	endocytic vesicle membrane	cellular_component	13	42	186	30.9524	22.5806	7.45281	1.00748e-07	0.00028317			AP2A1|AP2A2|AP2S1|ATP6V0C|CAMK2A|CAMK2B|CAMK2D|DLG4|GRIA2|OCRL|PICK1|RAB14|RAB8B	0.646493	0.203526
M5	GO:0007268	synaptic transmission	biological_process	21	121	445	17.3554	27.191	6.04915	6.37497e-07	0.00107507			AP2A1|AP2A2|AP2S1|BSN|CAMK2A|CAMK2B|CAMK2D|DLG2|DLG4|GABBR1|GLS|GNAI1|GRIA2|GRIN1|KCNAB2|NPTX1|PICK1|PRKCG|RAB3A|SLC1A2|SYN1	0.651189	0.151695
M5	GO:0042734	presynaptic membrane	cellular_component	6	16	58	37.5	27.5862	5.74046	0.000105221	0.0554513	plasma membrane		CAMK2A|GABBR1|KCTD16|NPTN|PDE2A|PICK1	0.570711	0.142087
M5	GO:0048169	regulation of long-term neuronal synaptic plasticity	biological_process	5	12	27	41.6667	44.4444	5.61023	0.000233625	0.0805629	membrane part		CAMK2B|DLG4|GRIN1|NPTN|SYNGAP1	0.760977	0.0403476
M5	GO:0044425	membrane part	cellular_component	70	809	7270	8.65266	11.1279	5.3129	2.54975e-07	0.000537487		axon part|cation-transporting ATPase activity|gated channel activity|postsynaptic membrane|protein autophosphorylation|receptor complex|regulation of long-term neuronal synaptic plasticity	AAK1|AP2A1|AP2A2|AP2S1|AP3D1|AP3M2|ATCAY|ATL1|ATP1A1|ATP6AP1|ATP6V0C|ATP8A1|ATP9A|BAIAP2|BSN|C2CD2L|CAMK2A|CAMK2B|CAMK2D|CDC42BPB|CNTNAP2|CYFIP2|DLG2|DLG4|DMXL2|EPS15L1|FLOT1|GABBR1|GIT1|GNAI1|GNAO1|GRIA2|GRIN1|ICAM5|KCNAB2|KCTD16|LY6H|MFF|MPP2|NCEH1|NCKAP1|NECAP1|NEGR1|NPTN|NPTXR|NRCAM|OCRL|OPA1|PDXP|PICK1|PLD3|PLXNA4|PRKCG|RAB14|RAPGEF2|RTN1|SCAI|SCN2A|SCN3B|SLC1A2|SLC25A27|SNAP91|SOGA3|STIM1|S…	0.639556	0.134499
M5	GO:0033267	axon part	cellular_component	11	58	135	18.9655	42.963	4.6768	0.000168673	0.0646476	membrane part		AAK1|AP3D1|CAMK2D|CNTNAP2|DLG2|DLG4|GRIN1|KCNAB2|NRCAM|SCN2A|SLC1A2	0.591834	0.151847
M5	GO:0030135	coated vesicle	cellular_component	10	63	159	15.873	39.6226	3.77232	0.00147519	0.336184			AAK1|DLG4|DMXL2|GRIA2|GRIN1|OCRL|PACS1|RAB14|RAB3A|SYN1	0.701725	0.121482
M5	GO:0005886	plasma membrane	cellular_component	45	552	3982	8.15217	13.8624	3.40917	0.00130032	0.304564		postsynaptic membrane|presynaptic membrane|receptor complex|vesicle organization	AP2A1|AP2A2|AP2S1|ARFGAP1|ATP1A1|ATP8A1|BAIAP2|CAMK2A|CAMK2B|CAMK2D|CDC42BPB|DLG2|DLG4|DYNC1LI1|EHD3|EPS15L1|FLOT1|GABBR1|GNAI1|GNAO1|GRIA2|GRIN1|ICAM5|KCNAB2|KCTD16|LANCL2|LY6H|NECAP1|NEGR1|NPTN|NRCAM|OCRL|OGT|PDE2A|PDXP|PICK1|PLXNA4|PRKCG|RAB14|RAB3A|RAB8B|SCN3B|SLC1A2|SNAP91|TLN2	0.644151	0.15377
M5	GO:0005261	cation channel activity	molecular_function	5	25	281	20	8.8968	3.27767	0.00895629	0.755195	cation transport		GRIN1|KCNAB2|PDE2A|SCN2A|SCN3B	0.638355	0.129878
M5	GO:0019829	cation-transporting ATPase activity	molecular_function	5	26	59	19.2308	44.0678	3.16792	0.0106252	0.813028	cation transport|membrane part		ATP1A1|ATP6AP1|ATP6V0C|ATP8A1|ATP9A	0.714157	0.0842039
M5	GO:0006812	cation transport	biological_process	14	121	644	11.5702	18.7888	3.13612	0.00515667	0.648971		cation channel activity|cation-transporting ATPase activity	ATP1A1|ATP6AP1|ATP6V0C|ATP8A1|ATP9A|CAMK2A|CAMK2B|CAMK2D|GRIN1|KCNAB2|PDE2A|SCN2A|SCN3B|STIM1	0.652254	0.149328
M5	GO:0042578	phosphoric ester hydrolase activity	molecular_function	9	65	376	13.8462	17.2872	3.09574	0.00658219	0.719608			ATP1A1|OCRL|PDE1A|PDE2A|PDXP|PLD3|PPM1H|PPP2R5D|PPP3R1	0.559925	0.161919
M5	GO:0043235	receptor complex	cellular_component	5	27	191	18.5185	14.1361	3.06344	0.0124956	0.900536	membrane part|plasma membrane		DLG4|GRIA2|GRIN1|KCTD16|PLXNA4	0.679063	0.136885
M5	GO:0050877	neurological system process	biological_process	12	100	744	12	13.4409	3.03197	0.00943194	0.787427			CAMK2B|CNTNAP2|DLG2|DLG4|GLS|GRIN1|NRCAM|OPA1|PRKCG|RAB3A|SCN3B|SYNGAP1	0.669146	0.1375
M5	GO:0045202	synapse	cellular_component	11	89	248	12.3596	35.8871	3.0067	0.0065948	0.719608			ARFGAP1|ATCAY|BSN|CAMK2D|CYFIP2|DLG4|GRIA2|GRIN1|NRCAM|PICK1|TLN2	0.604544	0.18012
M5	GO:0016050	vesicle organization	biological_process	6	37	110	16.2162	33.6364	2.96659	0.0121535	0.900536	plasma membrane		AP2S1|ARFGAP1|DLG4|GNAI1|RAB3A|SNAP91	0.690984	0.103873
M5	GO:0046777	protein autophosphorylation	biological_process	5	28	166	17.8571	16.8675	2.96377	0.0145777	0.907117	membrane part		AAK1|CAMK2A|CAMK2B|CAMK2D|PRKCG	0.634686	0.200222
M5	GO:0005516	calmodulin binding	molecular_function	8	58	172	13.7931	33.7209	2.90116	0.0105389	0.813028			CAMK1D|CAMK2A|CAMK2B|CAMK2D|GRIN1|MAP6|PDE1A|PPP3R1	0.638921	0.163437
M5	GO:0007409	axonogenesis	biological_process	7	48	148	14.5833	32.4324	2.8791	0.0122749	0.900536			ATL1|BAIAP2|FLOT1|NPTX1|NRCAM|PLXNA4|RAB3A	0.729973	0.109156
M5	GO:0043005	neuron projection	cellular_component	18	181	534	9.94475	33.8951	2.87779	0.00835151	0.725979			AP3D1|ATCAY|ATL1|BAIAP2|BSN|CNTNAP2|CYFIP2|DLG4|GNAO1|GRIN1|NRCAM|OPA1|PDE2A|PRKCG|SCN2A|SLC1A2|SYN1|VPS16	0.659557	0.135885
M5	GO:0022836	gated channel activity	molecular_function	5	30	317	16.6667	9.46372	2.77729	0.0194145	1	membrane part		GRIA2|GRIN1|KCNAB2|SCN2A|SCN3B	0.631221	0.119579
M5	GO:0032879	regulation of localization	biological_process	24	270	1476	8.88889	18.2927	2.77242	0.00871263	0.74207			AAK1|AP2S1|AP3D1|ATCAY|ATP1A1|CAMK1D|CAMK2A|CAMK2B|CAMK2D|DLG4|GNAO1|NCKAP1|PDE2A|PLXNA4|RAB14|RAB3A|RAB8B|RAP2A|SCAI|SCG5|SCN3B|SLC1A2|STIM1|TMEM30A	0.644119	0.134868
M5	GO:0010008	endosome membrane	cellular_component	10	84	430	11.9048	19.5349	2.72839	0.0123084	0.900536			AP3D1|ATP6V0C|ATP9A|EHD3|OCRL|RAB12|RAB14|RAP2A|VPS16|VPS53	0.594515	0.190032
M5	GO:0045211	postsynaptic membrane	cellular_component	6	42	204	14.2857	20.5882	2.60267	0.0220733	1	membrane part|plasma membrane		DLG2|DLG4|GABBR1|GRIA2|GRIN1|KCTD16	0.571711	0.11756
M5	GO:0007166	cell surface receptor linked signaling pathway	biological_process	23	265	2881	8.67925	9.1982	2.58082	0.0182899	1			AP2A1|AP2A2|AP2S1|ATP6V0C|BAIAP2|CAMK2A|CAMK2B|CAMK2D|DLG4|EPS15L1|GABBR1|GNAI1|GNAO1|GRIA2|GRIN1|PCSK1N|PDE1A|PICK1|PLXNA4|PPP2R5D|PRKCG|RAB14|SCG5	0.637553	0.135759
M5	GO:0010769	regulation of cell morphogenesis involved in differentiation	biological_process	6	43	190	13.9535	22.6316	2.53626	0.0245661	1	regulation of neuron projection development		CAMK2B|GRIN1|NRCAM|PLXNA4|RAP2A|SYNGAP1	0.693962	0.145334
M5	GO:0010975	regulation of neuron projection development	biological_process	8	66	222	12.1212	29.7297	2.48732	0.0221158	1		regulation of cell morphogenesis involved in differentiation	CAMK1D|CAMK2B|GRIN1|NPTN|NRCAM|PLXNA4|RAP2A|SYNGAP1	0.69703	0.131369
M5	GO:0048731	system development	biological_process	11	103	787	10.6796	13.0877	2.46869	0.0221125	1			CNTNAP2|DLG4|LY6H|NCKAP1|NPTX1|NRCAM|PLXNA4|PPP2R5D|SCN2A|SCN3B|SLC1A2	0.639443	0.131802
M5	GO:0016044	cellular membrane organization	biological_process	18	201	634	8.95522	31.7035	2.39292	0.0300669	1			AAK1|AP2A1|AP2A2|AP3D1|ARFGAP1|ATP8A1|ATP9A|CNTNAP2|EPS15L1|FLOT1|GNAI1|ICAM5|NECAP1|NRCAM|OPA1|PICK1|RAB14|SCN3B	0.677674	0.131358
M5	GO:0051179	localization	biological_process	10	93	421	10.7527	22.0903	2.37207	0.029392	1			AP3D1|ATCAY|CNTNAP2|DLG4|DYNC1I1|FLOT1|NCKAP1|NRCAM|RAP2A|SCN3B	0.667979	0.121147
M5	GO:0019001	guanyl nucleotide binding	molecular_function	13	135	426	9.62963	31.6901	2.2884	0.0291245	1			ATL1|EHD3|GNAI1|GNAO1|LANCL2|OPA1|PDE2A|RAB12|RAB14|RAB3A|RAB8B|RAP2A|SCG5	0.692461	0.147029
M5	GO:0006140	regulation of nucleotide metabolic process	biological_process	10	96	520	10.4167	18.4615	2.26202	0.0338103	1			ARFGAP1|GABBR1|GIT1|GNAI1|GNAO1|OCRL|PDE2A|RAB3A|RAPGEF2|SYNGAP1	0.584189	0.139479
M5	GO:0044431	Golgi apparatus part	cellular_component	11	113	866	9.73451	13.0485	2.13316	0.0485478	1			AP2A1|AP3D1|ARFGAP1|ATL1|ATP9A|OCRL|PACS1|PCSK1N|RAB12|RAB14|VPS53	0.619018	0.147908
M6	GO:0045177	apical part of cell	cellular_component	7	17	89	41.1765	19.1011	6.97801	6.94712e-06	0.0585781		apical plasma membrane	AQP1|CA2|CDC42|EZR|MSN|SLC9A3R1|TJP1	0.73621	0.106749
M6	GO:0008415	acyltransferase activity	molecular_function	7	22	195	31.8182	11.2821	5.89879	4.97326e-05	0.209673		fatty acid beta-oxidation	AGPAT3|CPT1A|CPT2|HADHA|HADHB|SCP2|SH3GLB1	0.612281	0.19713
M6	GO:0008654	phospholipid biosynthetic process	biological_process	7	33	236	21.2121	13.9831	4.39223	0.000798204	0.598424			AGPAT3|CD81|FDPS|HADHA|HADHB|PMVK|SH3GLB1	0.615178	0.18805
M6	GO:0005504	fatty acid binding	molecular_function	5	19	44	26.3158	43.1818	4.35932	0.00168012	0.708693			DBI|HADHA|HADHB|SCP2|SH3GLB1	0.687141	0.186441
M6	GO:0034762	regulation of transmembrane transport	biological_process	8	44	240	18.1818	18.3333	4.14193	0.000996336	0.598424			ACTN4|ASPH|LAMTOR1|PRDX1|RAB23|SLC30A1|SLC9A3R1|UTRN	0.529475	0.173438
M6	GO:0006635	fatty acid beta-oxidation	biological_process	5	21	46	23.8095	45.6522	4.04925	0.00271939	0.716559	acyltransferase activity		CPT1A|CPT2|HADHA|HADHB|SCP2	0.643799	0.229391
M6	GO:0030863	cortical cytoskeleton	cellular_component	5	23	52	21.7391	44.2308	3.77614	0.00415968	0.835106			ACTN4|CAPZB|EZR|MAPRE1|TPM3	0.653129	0.23374
M6	GO:0030175	filopodium	cellular_component	5	23	61	21.7391	37.7049	3.77614	0.00415968	0.835106			CDC42|EZR|MSN|SLC9A3R1|UTRN	0.73637	0.144196
M6	GO:0016323	basolateral plasma membrane	cellular_component	7	40	147	17.5	27.2109	3.74327	0.00262684	0.716559			AQP1|CA2|EZR|MSN|SLC14A1|STX4|TJP1	0.739128	0.111507
M6	GO:0071705	nitrogen compound transport	biological_process	6	35	183	17.1429	19.1257	3.39841	0.00593262	0.914785			AQP1|CPT1A|CPT2|SLC14A1|SLC25A20|SLC9A3R1	0.618486	0.159103
M6	GO:0046486	glycerolipid metabolic process	biological_process	8	58	335	13.7931	17.3134	3.19795	0.00610354	0.914785			AGPAT3|CD81|CPT1A|DBI|HADHA|HADHB|HSD17B12|SH3GLB1	0.648015	0.182667
M6	GO:0019216	regulation of lipid metabolic process	biological_process	5	31	216	16.129	14.3519	2.93125	0.0154041	0.980744			CD81|CDC42|CPT1A|LAMTOR1|SCP2	0.490134	0.145153
M6	GO:0010959	regulation of metal ion transport	biological_process	7	53	194	13.2075	27.3196	2.85288	0.0128918	0.980744			ACTN4|ADCYAP1R1|ASPH|GNAO1|SLC30A1|SLC9A3R1|UTRN	0.525404	0.138054
M6	GO:0046942	carboxylic acid transport	biological_process	5	33	196	15.1515	16.8367	2.76299	0.0199202	0.980744			CPT1A|CPT2|SLC16A1|SLC25A20|SLC9A3R1	0.608932	0.168212
M6	GO:0010035	response to inorganic substance	biological_process	10	92	360	10.8696	25.5556	2.72998	0.0122826	0.980744			AQP1|ASPH|B2M|CA2|DDX19A|GNAO1|GSN|PRDX1|SLC30A1|TPM1	0.585641	0.170217
M6	GO:0031253	cell projection membrane	cellular_component	6	44	199	13.6364	22.1106	2.72725	0.018086	0.980744			AQP1|EZR|MAPRE1|MSN|SLC9A3R1|TPM1	0.747994	0.122003
M6	GO:0018904	organic ether metabolic process	biological_process	5	35	134	14.2857	26.1194	2.60703	0.0252296	0.980744			AGPAT3|CPT1A|DBI|HSD17B12|TXNDC5	0.568986	0.165606
M6	GO:0016324	apical plasma membrane	cellular_component	5	36	228	13.8889	15.7895	2.53314	0.0281953	0.980744	apical part of cell		AQP1|EZR|MSN|SLC9A3R1|TJP1	0.75055	0.121794
M6	GO:0042493	response to drug	biological_process	8	72	340	11.1111	21.1765	2.50016	0.0216536	0.980744			ADCYAP1R1|AQP1|B2M|CPT1A|GNAO1|GSTT1|HADHA|TJP1	0.572935	0.168741
M6	GO:0008283	cell proliferation	biological_process	8	72	621	11.1111	11.5942	2.50016	0.0216536	0.980744			APPL2|CD81|IMPDH2|MAPRE1|PRDX1|RAP1B|S100B|UBE2L3	0.661529	0.198847
M6	GO:0030029	actin filament-based process	biological_process	12	126	402	9.52381	31.3433	2.49869	0.0187029	0.980744			ACTN4|AQP1|CAPZB|CDC42|DAAM2|EPB41L2|EZR|GSN|MYO18A|SLC9A3R1|TPM1|TPM3	0.645693	0.185815
M6	GO:0016829	lyase activity	molecular_function	5	37	164	13.5135	22.561	2.46174	0.0313742	0.980744			ALAD|CA2|HADHA|HADHB|SHMT2	0.723103	0.150214
M6	GO:0016053	organic acid biosynthetic process	biological_process	7	62	294	11.2903	21.0884	2.38094	0.0287311	0.980744			AGPAT3|ALDH7A1|ALDH9A1|HSD17B12|SCP2|SH3GLB1|SHMT2	0.598018	0.122001
M6	GO:0008104	protein localization	biological_process	8	75	315	10.6667	23.8095	2.37162	0.0270523	0.980744			CD81|CDC42|CROCC|IST1|LAMTOR1|MAPRE1|SCP2|SLC9A3R1	0.587308	0.142554
M6	GO:0044437	vacuolar part	cellular_component	6	51	351	11.7647	14.5299	2.31293	0.0350659	0.980744			AQP1|CTSD|LAMP2|LAMTOR1|TMEM106B|TXNDC5	0.541025	0.140246
M6	GO:0006936	muscle contraction	biological_process	5	40	210	12.5	19.0476	2.26096	0.0422254	0.980744			ASPH|GNAO1|TPM1|TPM3|UTRN	0.50262	0.0604073
M6	GO:0005773	vacuole	cellular_component	5	41	273	12.1951	15.0183	2.19807	0.0462893	0.980744			CTSD|LAMP2|LAMTOR1|RAB23|STX4	0.532889	0.1488
M6	GO:0003779	actin binding	molecular_function	11	123	395	8.94309	31.1392	2.15886	0.0474725	0.980744			ACTN4|CAPZB|DAAM2|EPB41L2|EZR|GSN|MARCKSL1|PLS3|TPM1|TPM3|UTRN	0.654638	0.163547
M6	GO:0019932	second-messenger-mediated signaling	biological_process	6	54	429	11.1111	12.5874	2.15581	0.0447301	0.980744			ADCYAP1R1|ASPH|GNAO1|GSN|NUDT4|SLC9A3R1	0.621524	0.158525
M7	GO:0016021	integral to membrane	cellular_component	37	388	5709	9.53608	6.79629	5.14209	2.70462e-06	0.0192669		secondary active transmembrane transporter activity|transmembrane receptor activity	ACSL6|APMAP|ATP12A|BCL2L13|CD200|CYC1|EPHA4|GPM6A|GPM6B|GRM3|IGSF8|L1CAM|LRP1|MAOA|OPCML|PGRMC1|PLXNA1|PTPRS|SACM1L|SAMM50|SBF1|SEC22B|SFXN3|SIRPA|SLC12A5|SLC25A11|SLC2A3|SLC6A17|SLC8A1|SLC8A2|STX7|STXBP5|SYNGR3|SYNPR|SYP|THY1|TOMM20	0.692698	0.1201
M7	GO:0015291	secondary active transmembrane transporter activity	molecular_function	6	27	205	22.2222	13.1707	4.40339	0.00108631	0.91598	integral to membrane|membrane|substrate-specific transporter activity		SLC12A5|SLC25A11|SLC2A3|SLC6A17|SLC8A1|SLC8A2	0.741412	0.127115
M7	GO:0008021	synaptic vesicle	cellular_component	7	36	83	19.4444	43.3735	4.29265	0.000968416	0.907298	plasma membrane part		BRSK1|SLC6A17|STXBP5|SYN3|SYNGR3|SYNPR|SYP	0.657861	0.0908172
M7	GO:0044459	plasma membrane part	cellular_component	34	395	2737	8.60759	14.4319	4.22233	8.73342e-05	0.14728		synaptic vesicle	ABI2|APOE|ATP12A|ATP1B2|ATP6V0D2|BRSK1|CADPS|CD200|CLASP2|CYC1|EPHA4|GNAZ|GNB1|GRM3|ITSN1|KCTD12|L1CAM|LRP1|MINK1|OPCML|PTPRS|RGS7|SACM1L|SLC25A11|SLC6A17|SLC8A1|SNAP25|STOML2|STXBP5|SYN3|SYNGR3|SYNPR|SYP|THY1	0.702387	0.130932
M7	GO:0043197	dendritic spine	cellular_component	5	24	69	20.8333	34.7826	3.82178	0.00390578	1			DNM3|EPHA4|GPM6A|GRM3|SLC8A1	0.716301	0.123829
M7	GO:0007186	G-protein coupled receptor protein signaling pathway	biological_process	9	67	1216	13.4328	5.50987	3.51183	0.00291947	1	membrane		APOE|ARF1|ARF5|CPE|GNAZ|GNB1|GRM3|OPCML|RGS7	0.745704	0.0720463
M7	GO:0043235	receptor complex	cellular_component	5	27	191	18.5185	14.1361	3.47833	0.00664919	1	membrane		KCTD12|PLXNA1|SACM1L|STOML2|STXBP5	0.695387	0.1241
M7	GO:0009986	cell surface	cellular_component	9	68	384	13.2353	17.7083	3.45972	0.00323847	1			APMAP|EPHA4|GPM6A|L1CAM|MIF|PDIA3|PGRMC1|PPFIA3|THY1	0.729674	0.113346
M7	GO:0016020	membrane	cellular_component	62	1020	6757	6.07843	15.0955	3.1376	0.0018283	1		G-protein coupled receptor protein signaling pathway|cation homeostasis|extrinsic to membrane|monovalent inorganic cation transport|neurotransmitter transport|receptor complex|secondary active transmembrane transporter activity	ACSL6|APMAP|APOE|ARF1|ARF5|ATP12A|ATP1B2|ATP6V0D2|ATP6V1D|BCL2L13|BRSK1|CADPS|CD200|CLASP2|CPE|CSDE1|CYC1|DYNLL2|EPB41L1|EPHA4|GNAZ|GNB1|GPM6A|GPM6B|GRM3|IGSF8|ITSN1|KCTD12|L1CAM|LRP1|LSAMP|MAOA|MINK1|OGDH|OPCML|PGRMC1|PHB2|PLXNA1|RAP1GAP|RGS7|SACM1L|SAMM50|SFXN3|SIRPA|SLC12A5|SLC25A11|SLC2A3|SLC6A17|SLC8A1|SLC8A2|SNAP25|SNX4|STOML2|STX7|STXBP5|SYN3|SYNPR|SYP|THY1|TOMM20|UQCRH|USO1	0.703807	0.122049
M7	GO:0055080	cation homeostasis	biological_process	9	76	435	11.8421	17.4713	3.07395	0.00689515	1	membrane		APOE|ARF1|ATP12A|ATP6V0D2|ATP6V1D|GNB1|SFXN3|SLC8A1|STOML2	0.75776	0.139728
M7	GO:0022892	substrate-specific transporter activity	molecular_function	17	188	1076	9.04255	17.4721	3.05196	0.00525217	1		secondary active transmembrane transporter activity	APOE|ASNA1|ATP12A|ATP1B2|ATP6V0D2|GPM6A|LRP1|SFXN3|SLC12A5|SLC25A11|SLC2A3|SLC6A17|SLC8A1|SLC8A2|TOMM20|UQCRH|USO1	0.725128	0.122694
M7	GO:0015672	monovalent inorganic cation transport	biological_process	7	57	290	12.2807	19.6552	2.81023	0.0139033	1	membrane		ATP12A|ATP1B2|ATP6V0D2|ATP6V1D|SLC12A5|SLC8A1|STOML2	0.777494	0.155149
M7	GO:0019898	extrinsic to membrane	cellular_component	6	47	143	12.766	32.8671	2.7064	0.0187408	1	membrane		APOE|EPB41L1|GNAZ|GNB1|RGS7|STOML2	0.710638	0.127524
M7	GO:0030425	dendrite	cellular_component	7	60	221	11.6667	27.1493	2.65489	0.018151	1			ABI2|APOE|CALB1|EPHA4|GNB1|NCDN|THY1	0.719879	0.106116
M7	GO:0002504	antigen processing and presentation of peptide or polysaccharide antigen via MHC class II	biological_process	5	38	174	13.1579	21.8391	2.54472	0.0277488	1			ACTR1B|ARF1|DYNLL2|KIF2A|SPTBN2	0.684952	0.0608156
M7	GO:0004888	transmembrane receptor activity	molecular_function	5	39	1491	12.8205	2.61569	2.47704	0.0307036	1	integral to membrane		EPHA4|GRM3|OPCML|PLXNA1|PTPRS	0.709323	0.0947102
M7	GO:0006836	neurotransmitter transport	biological_process	5	40	102	12.5	39.2157	2.41145	0.0338498	1	membrane		BRSK1|MAOA|SLC6A17|SNAP25|SYN3	0.669929	0.12638
M7	GO:0050804	regulation of synaptic transmission	biological_process	6	58	199	10.3448	29.1457	2.12151	0.0471578	1			APOE|CALB1|GPM6B|GRM3|NCDN|SYP	0.660474	0.065726
M8	GO:0030136	clathrin-coated vesicle	cellular_component	14	56	142	25	39.4366	7.83968	2.79112e-08	0.000235347			AMPH|CLTA|CLTCL1|CLVS2|DNAJC5|DNM2|GRIA2|GRIN2B|RAB35|SEPT5|SNCA|STX1A|SYN1|SYT5	0.642516	0.151729
M8	GO:0043679	axon terminus	cellular_component	6	14	34	42.8571	41.1765	7.21536	1.09031e-05	0.018387			GLUL|NTRK2|SEPT5|SNCA|SNCB|SNCG	0.674548	0.147147
M8	GO:0046928	regulation of neurotransmitter secretion	biological_process	5	12	34	41.6667	35.2941	6.47126	7.4859e-05	0.0573829			NAPB|NTRK2|SNCA|SNCG|STX1A	0.743313	0.154089
M8	GO:0007268	synaptic transmission	biological_process	17	121	445	14.0496	27.191	5.53921	5.96897e-06	0.0167768		regulation of neurotransmitter levels	AMPH|CDK5|DLGAP1|DNAJC5|GLUL|GNG2|GRIA2|GRIN2B|NAPB|NSF|RASGRF2|SNCA|SNCB|SNCG|STX1A|SYN1|SYT5	0.705245	0.128432
M8	GO:0045202	synapse	cellular_component	12	89	248	13.4831	35.8871	4.44176	0.000247385	0.115886		regulation of synaptic plasticity|site of polarized growth	CDK5|CPLX2|DLGAP1|GAP43|GRIA2|GRIN2B|MYH10|NRN1|NTRK2|SEPT5|SNCA|SNCB	0.676666	0.167274
M8	GO:0000149	SNARE binding	molecular_function	5	22	54	22.7273	40.7407	4.34105	0.00177898	0.319157			CPLX2|NAPB|NSF|STX1A|SYT5	0.781619	0.0992997
M8	GO:0017157	regulation of exocytosis	biological_process	6	30	89	20	33.7079	4.33056	0.00124691	0.309995			CDK5|NAPB|RAB5A|SEPT5|SNCA|STX1A	0.752866	0.113874
M8	GO:0030054	cell junction	cellular_component	19	191	818	9.94764	23.3496	4.12837	0.000239123	0.115886			AMPH|ARHGAP26|ARHGEF7|CALB2|CAMSAP3|CAPZB|CDK5|DLGAP1|DNM2|GAP43|GPHN|GRIA2|GRIN2B|NRN1|SNCA|STX1A|SYN1|SYT5|XIRP2	0.624732	0.183805
M8	GO:0045211	postsynaptic membrane	cellular_component	7	42	204	16.6667	20.5882	4.05335	0.00151525	0.319157	plasma membrane	postsynaptic density	CDK5|DLGAP1|DNM2|GPHN|GRIA2|GRIN2B|NTRK2	0.577693	0.16946
M8	GO:0015631	tubulin binding	molecular_function	9	63	227	14.2857	27.7533	4.03519	0.00101938	0.309995			ALDOA|CAMSAP3|CAPZB|DNM2|MAP2|SNCA|SNCB|SNCG|STMN1	0.67795	0.164278
M8	GO:0048489	synaptic vesicle transport	biological_process	5	25	53	20	47.1698	3.94855	0.00324669	0.464001			AMPH|CDK5|CPLX2|DNM2|SNCA	0.793944	0.0865951
M8	GO:0050808	synapse organization	biological_process	6	34	102	17.6471	33.3333	3.92665	0.00246451	0.371085			CDK5|GPHN|NTRK2|SNCA|SNCB|SNCG	0.672414	0.186792
M8	GO:0030662	coated vesicle membrane	cellular_component	7	44	192	15.9091	22.9167	3.89814	0.00200897	0.34427			AMPH|CLTA|DNAJC5|SEC23A|STX1A|SYN1|SYT5	0.686169	0.171136
M8	GO:0043523	regulation of neuron apoptosis	biological_process	6	35	162	17.1429	21.6049	3.83531	0.00287492	0.425287			CDK5|DNAJC5|GPX1|NTRK2|SNCA|SNCB	0.666624	0.179511
M8	GO:0043025	neuronal cell body	cellular_component	10	81	259	12.3457	31.2741	3.70999	0.00170062	0.319157			ARHGEF7|CDK5|CPLX2|MAP2|MYH10|NTRK2|PPP5C|SNCB|SNCG|SYT5	0.64939	0.13712
M8	GO:0006836	neurotransmitter transport	biological_process	6	40	102	15	39.2157	3.42446	0.00573662	0.589174		regulation of neurotransmitter levels	CPLX2|DNAJC5|GLUL|SNCA|STX1A|SYN1	0.77512	0.0904342
M8	GO:0048468	cell development	biological_process	8	63	490	12.6984	12.8571	3.39903	0.00420488	0.550977			CAPZB|CDK5|GPX1|HPRT1|MAP2|MYH10|NTRK2|PPP3CA	0.617096	0.138423
M8	GO:0006725	cellular aromatic compound metabolic process	biological_process	6	42	236	14.2857	17.7966	3.27814	0.0073261	0.686375			GDA|GPHN|GPX1|HPRT1|SNCA|SNCB	0.648906	0.159126
M8	GO:0007399	nervous system development	biological_process	8	66	333	12.1212	19.8198	3.24459	0.00562046	0.589174			ARHGAP26|ARHGEF7|CPLX2|GAP43|GDA|NRN1|NUMBL|RAB5A	0.662564	0.188829
M8	GO:0043005	neuron projection	cellular_component	16	181	534	8.83978	33.8951	3.23354	0.00316894	0.460699		regulation of synaptic plasticity	ARHGEF7|CDK5|CPLX2|GAP43|GLUL|GRIN2B|MAP2|MYH10|NCAM2|NTRK2|PPP5C|SNCA|SNCG|STX1A|SYN1|SYT5	0.696761	0.133254
M8	GO:0042391	regulation of membrane potential	biological_process	5	33	179	15.1515	18.4358	3.14887	0.0111129	0.787431			CDK5|DPP6|GRIN2B|PPP3CA|SNCA	0.711407	0.132309
M8	GO:0014069	postsynaptic density	cellular_component	5	33	108	15.1515	30.5556	3.14887	0.0111129	0.787431	plasma membrane|postsynaptic membrane		CDK5|DLGAP1|DNM2|GRIN2B|NTRK2	0.639644	0.159344
M8	GO:0005938	cell cortex	cellular_component	5	33	119	15.1515	27.7311	3.14887	0.0111129	0.787431			ARHGEF7|MYH10|NRBP1|SEPT5|SNCA	0.677922	0.10954
M8	GO:0032940	secretion by cell	biological_process	11	110	396	10	27.7778	3.0977	0.00547248	0.589174		signal release	ALDOA|CDK5|CPLX2|DNAJC5|ERP29|MYH10|NSF|NTRK2|STX1A|SYN1|VGF	0.745679	0.119968
M8	GO:0051047	positive regulation of secretion	biological_process	5	36	247	13.8889	14.5749	2.91118	0.0159822	1			CDK5|GLUL|RAB5A|SNCA|STX1A	0.748517	0.133497
M8	GO:0005622	intracellular	cellular_component	18	232	1679	7.75862	13.8177	2.84195	0.00846304	0.748282		small GTPase mediated signal transduction	AGAP3|ARHGAP26|ARHGAP44|ARHGEF7|ARL15|FSD1|GDA|GLUL|GPHN|MAP2|PRKRA|RAB1A|RAB1B|RAB35|RAB5A|RASGRF2|STMN1|TBC1D10B	0.617886	0.131141
M8	GO:0023061	signal release	biological_process	5	37	122	13.5135	30.3279	2.83746	0.0178783	1	secretion by cell		DNAJC5|NTRK2|STX1A|SYN1|VGF	0.716501	0.142058
M8	GO:0001505	regulation of neurotransmitter levels	biological_process	5	37	88	13.5135	42.0455	2.83746	0.0178783	1	neurotransmitter transport|synaptic transmission		DNAJC5|GLUL|SNCA|STX1A|SYN1	0.761345	0.0906648
M8	GO:0048167	regulation of synaptic plasticity	biological_process	5	39	99	12.8205	39.3939	2.69726	0.0221054	1	neuron projection|synapse		CDK5|CPLX2|GRIN2B|NTRK2|SNCA	0.716516	0.188843
M8	GO:0030427	site of polarized growth	cellular_component	5	39	99	12.8205	39.3939	2.69726	0.0221054	1	synapse		CDK5|MYH10|NTRK2|SNCA|SNCB	0.675334	0.170746
M8	GO:0005543	phospholipid binding	molecular_function	9	94	537	9.57447	17.5047	2.64242	0.0155649	1			AGAP3|ARHGAP26|ARHGEF7|CLVS2|DNM2|RAB35|RASGRF2|SNCA|SYT5	0.614838	0.165724
M8	GO:0000287	magnesium ion binding	molecular_function	5	40	197	12.5	20.3046	2.63048	0.0244438	1			CLTB|GLUL|HPRT1|MARK2|SNCA	0.74446	0.126036
M8	GO:0034220	ion transmembrane transport	biological_process	7	66	311	10.6061	21.2219	2.6226	0.0191974	1			ATP1B1|ATP5B|ATP6V1E1|ATP6V1F|CDK5|FXYD7|GRIN2B	0.715324	0.102563
M8	GO:0014070	response to organic cyclic compound	biological_process	5	41	224	12.1951	18.3036	2.56574	0.0269365	1			CDK5|NEDD8|PPP5C|SNCA|SNCG	0.717804	0.159381
M8	GO:0007264	small GTPase mediated signal transduction	biological_process	10	114	469	8.77193	24.307	2.48625	0.0258601	1	intracellular		AGAP3|ARHGAP26|ARHGAP44|ARHGEF7|ARL15|RAB1A|RAB1B|RAB35|RAB5A|RASGRF2	0.641794	0.148805
M8	GO:0008283	cell proliferation	biological_process	7	72	621	9.72222	11.5942	2.36369	0.0295961	1			CDK5|GLUL|GNG2|GPX1|HPRT1|MYH10|NUMBL	0.685705	0.128486
M8	GO:0010324	membrane invagination	biological_process	7	74	285	9.45946	25.9649	2.28302	0.0337772	1			AMPH|CDK5|CLTA|CLTCL1|DNM2|RAB5A|SNCA	0.674546	0.167457
M8	GO:0044449	contractile fiber part	cellular_component	5	47	178	10.6383	26.4045	2.21416	0.0452775	1			ALDOA|CAPZB|PPP3CA|SORBS2|XIRP2	0.600374	0.0986623
M8	GO:0022604	regulation of cell morphogenesis	biological_process	7	76	322	9.21053	23.6025	2.20487	0.0383377	1			ALDOA|CAPZB|CDK5|MARK2|MYH10|NTRK2|NUMBL	0.653221	0.12052
M8	GO:0007409	axonogenesis	biological_process	5	48	148	10.4167	32.4324	2.16088	0.0489156	1			CDK5|MAP2|MYH10|NUMBL|STMN1	0.687245	0.115977
M8	GO:0005886	plasma membrane	cellular_component	32	552	3982	5.7971	13.8624	2.14418	0.0364985	1		postsynaptic density|postsynaptic membrane	ATP1B1|ATP5B|CDK5|CLTA|CLTB|CRTC1|DGKB|DLGAP1|DNAJC5|DNM2|EXOC4|FXYD7|GAP43|GNG2|GPHN|GRIA2|GRIN2B|MARK2|MYH10|NCAM2|NRN1|NSF|NTRK2|RAB35|RAB5A|RASGRF2|RGS17|SEPT5|SNCA|SNCG|SORBS2|STX1A	0.679206	0.141999
M8	GO:0033124	regulation of GTP catabolic process	biological_process	6	63	308	9.52381	20.4545	2.1267	0.0468056	1			AGAP3|ARHGAP26|ARHGEF7|NTRK2|RGS17|TBC1D10B	0.521318	0.136249
M9	GO:0044429	mitochondrial part	cellular_component	52	301	835	17.2757	36.0479	12.1595	2.99487e-23	2.52527e-19		NADH dehydrogenase complex|heme-copper terminal oxidase activity|metal cluster binding|mitochondrial transport|nucleoid|organelle inner membrane|outer membrane|respiratory electron transport chain	ACAT1|AGK|ATAD3A|ATP5B|ATP5J2-PTCD1|ATP5O|CKMT1B|COX4I1|COX5A|COX6B1|COX7C|DBT|DECR1|DNAJC11|ETFA|FKBP8|GOT2|GPD2|HK1|IDH3G|LRPPRC|MT-CO2|MTCH1|MTCH2|MTX1|MTX2|NDUFA10|NDUFB11|NDUFB2|NDUFB3|NDUFB4|NDUFB6|NDUFB7|NDUFS2|NDUFS3|NDUFS7|NDUFS8|NDUFV1|NDUFV2|OGDHL|PDHA1|PHB|RHOT1|SDHA|SFXN1|SLC25A12|SLC25A3|SLC25A6|SSBP1|TOMM22|TUFM|UQCRQ	0.689875	0.14743
M9	GO:0019866	organelle inner membrane	cellular_component	38	183	402	20.765	45.5224	11.6455	5.82595e-19	1.63748e-15	mitochondrial part	NADH dehydrogenase complex|heme-copper terminal oxidase activity|metal cluster binding	ACAT1|ATAD3A|ATP5B|ATP5O|CKMT1B|COX4I1|COX5A|COX6B1|COX7C|DNAJC11|GOT2|GPD2|LRPPRC|MT-CO2|MTCH1|MTCH2|MTX1|NDUFA10|NDUFB11|NDUFB2|NDUFB3|NDUFB4|NDUFB6|NDUFB7|NDUFS2|NDUFS3|NDUFS7|NDUFS8|NDUFV1|NDUFV2|PHB|SDHA|SFXN1|SLC25A12|SLC25A3|SLC25A6|TOMM22|UQCRQ	0.715236	0.138459
M9	GO:0022904	respiratory electron transport chain	biological_process	23	80	127	28.75	62.9921	11.1254	1.41676e-14	1.99102e-11	mitochondrial part|small molecule metabolic process	NADH dehydrogenase complex|heme-copper terminal oxidase activity|metal cluster binding	ATP5B|ATP5O|COX4I1|COX5A|COX6B1|COX7C|ETFA|MT-CO2|NDUFA10|NDUFB11|NDUFB2|NDUFB3|NDUFB4|NDUFB6|NDUFB7|NDUFS2|NDUFS3|NDUFS7|NDUFS8|NDUFV1|NDUFV2|SDHA|UQCRQ	0.738805	0.13482
M9	GO:0005739	mitochondrion	cellular_component	56	443	1512	12.6411	29.2989	9.90737	2.22367e-18	3.74999e-15		NADH dehydrogenase complex|metal cluster binding|nucleoid|outer membrane	ACAT1|AGK|ATAD3A|ATP5B|ATP5J2-PTCD1|ATP5O|CKMT1B|COX4I1|COX5A|COX6B1|CTSB|DBT|DECR1|DNAJC11|ETFA|FAM162A|FKBP8|GOT2|GPD2|GRSF1|GSR|HK1|IDH3G|ISOC2|LRPPRC|MT-CO2|MTCH1|MTCH2|MTX1|MTX2|NDUFA10|NDUFB11|NDUFB2|NDUFB3|NDUFB4|NDUFB6|NDUFB7|NDUFS2|NDUFS3|NDUFS7|NDUFS8|NDUFV1|NDUFV2|PDHA1|PHB|PRDX4|RHOT1|SDHA|SFXN1|SLC25A12|SLC25A3|SSBP1|TMEM65|TOMM22|TUFM|UQCRQ	0.667035	0.159396
M9	GO:0030964	NADH dehydrogenase complex	cellular_component	13	40	58	32.5	68.9655	8.98232	2.6505e-09	1.48994e-06	mitochondrial part|mitochondrion|organelle inner membrane|respiratory electron transport chain|small molecule metabolic process	metal cluster binding	NDUFA10|NDUFB11|NDUFB2|NDUFB3|NDUFB4|NDUFB6|NDUFB7|NDUFS2|NDUFS3|NDUFS7|NDUFS8|NDUFV1|NDUFV2	0.73212	0.120289
M9	GO:0016651	oxidoreductase activity, acting on NADH or NADPH	molecular_function	15	55	117	27.2727	47.0085	8.61694	2.22143e-09	1.48994e-06	small molecule metabolic process	metal cluster binding	DCXR|DECR1|GSR|NDUFA10|NDUFB2|NDUFB3|NDUFB4|NDUFB6|NDUFB7|NDUFS2|NDUFS3|NDUFS7|NDUFS8|NDUFV1|NDUFV2	0.675931	0.171188
M9	GO:0015002	heme-copper terminal oxidase activity	molecular_function	5	13	35	38.4615	37.1429	6.16049	0.000117616	0.0330579	mitochondrial part|organelle inner membrane|respiratory electron transport chain|small molecule metabolic process		COX4I1|COX5A|COX6B1|COX7C|MT-CO2	0.769572	0.10812
M9	GO:0009295	nucleoid	cellular_component	6	20	39	30	51.2821	5.76258	0.000114557	0.0330579	mitochondrial part|mitochondrion		ATAD3A|ATP5B|DBT|LRPPRC|SSBP1|TUFM	0.630972	0.147314
M9	GO:0051540	metal cluster binding	molecular_function	5	20	61	25	32.7869	4.64504	0.00111992	0.195347	NADH dehydrogenase complex|mitochondrial part|mitochondrion|organelle inner membrane|oxidoreductase activity, acting on NADH or NADPH|respiratory electron transport chain|small molecule metabolic process		NDUFS2|NDUFS7|NDUFS8|NDUFV1|NDUFV2	0.812634	0.0647296
M9	GO:0044281	small molecule metabolic process	biological_process	47	654	2798	7.18654	23.3738	4.53537	1.83898e-05	0.00674185		NADH dehydrogenase complex|cofactor binding|cofactor catabolic process|heme-copper terminal oxidase activity|metal cluster binding|oxidoreductase activity, acting on NADH or NADPH|respiratory electron transport chain	ACAT1|ATP1A3|ATP5B|ATP5O|CKMT1B|COX4I1|COX5A|COX6B1|COX7C|DBT|DCXR|DECR1|DNM1|EPRS|ETFA|GOT2|GPD2|GSR|GUK1|HK1|HMOX2|IDH3G|LARS|MT-CO2|NDUFA10|NDUFB11|NDUFB2|NDUFB3|NDUFB4|NDUFB6|NDUFB7|NDUFS2|NDUFS3|NDUFS7|NDUFS8|NDUFV1|NDUFV2|OGDHL|PDHA1|PIK3R2|PSMD2|RHOT1|SDHA|SLC25A12|SLC25A6|TUBB4B|UQCRQ	0.657264	0.178421
M9	GO:0009055	electron carrier activity	molecular_function	8	52	175	15.3846	29.7143	4.05539	0.0011967	0.201812			COX5A|ETFA|GSR|NDUFS2|NDUFS3|NDUFS8|NDUFV2|SH3BGRL2	0.704878	0.186019
M9	GO:0048037	cofactor binding	molecular_function	12	101	304	11.8812	33.2237	3.9252	0.000816065	0.160025	small molecule metabolic process		ACAT1|DBT|DECR1|ETFA|GOT2|GSR|IDH3G|NDUFS2|NDUFS7|NDUFV1|OGDHL|SDHA	0.611191	0.210375
M9	GO:0051187	cofactor catabolic process	biological_process	5	28	45	17.8571	62.2222	3.61396	0.00543393	0.610918	small molecule metabolic process		HMOX2|IDH3G|OGDHL|PDHA1|SDHA	0.719852	0.185313
M9	GO:0006839	mitochondrial transport	biological_process	7	49	111	14.2857	44.1441	3.54673	0.00379146	0.469722	mitochondrial part		ATP5B|ATP5O|MTX1|MTX2|SLC25A12|SLC25A6|TOMM22	0.696724	0.187727
M9	GO:0016021	integral to membrane	cellular_component	28	388	5709	7.21649	6.79629	3.24868	0.00295816	0.383742			APOO|ATAD3A|ATP1A3|COX7C|FAM162A|FKBP8|GABRA1|LRRC8A|MADD|MT-CO2|MTCH1|MTCH2|MTX1|NDUFB11|NDUFB3|NDUFB4|NDUFB6|PHB|PTPRC|RHOT1|SFXN1|SLC25A12|SLC25A3|SLC25A6|SLC4A10|TMEM65|TOMM22|UBR4	0.641606	0.13867
M9	GO:0019867	outer membrane	cellular_component	6	49	140	12.2449	35	2.82782	0.0154136	1	mitochondrial part|mitochondrion		HK1|LRPPRC|MTX1|MTX2|RHOT1|TOMM22	0.605488	0.167277
M10	GO:0043209	myelin sheath	cellular_component	5	7	14	71.4286	50	9.43993	1.29576e-06	0.00364196			CNTN2|ERMN|MAG|MBP|PLP1	0.694009	0.185362
M10	GO:0007272	ensheathment of neurons	biological_process	7	16	58	43.75	27.5862	8.45307	6.97614e-07	0.00294114			CLDN11|CNTN2|JAM3|MBP|NFASC|PLLP|PLP1	0.766936	0.162319
M10	GO:0033267	axon part	cellular_component	11	58	135	18.9655	42.963	6.18394	5.60475e-06	0.0118148			ANK3|CNTN2|ERMN|INA|MAG|MBP|MYO1D|NEFH|NEFM|NFASC|P2RX7	0.630751	0.1721
M10	GO:0050770	regulation of axonogenesis	biological_process	6	30	108	20	27.7778	4.7181	0.000664155	0.311119			CNTN2|MAG|MAP1B|MBP|NEFM|OMG	0.683231	0.158007
M10	GO:0022610	biological adhesion	biological_process	14	120	840	11.6667	14.2857	4.69907	9.46138e-05	0.0797784			CADM4|CD9|CLDN11|CNTN2|HAPLN2|JAM3|LGALS3BP|MAG|MOG|NFASC|NME2|OMG|VAMP3|VCAN	0.720803	0.129884
M10	GO:0000226	microtubule cytoskeleton organization	biological_process	7	40	246	17.5	16.2602	4.62089	0.000547857	0.271737			CNP|CNTN2|CRYAB|DYNLT1|MAP1B|NEFH|NEFM	0.693437	0.184116
M10	GO:0000910	cytokinesis	biological_process	5	31	99	16.129	31.3131	3.65455	0.00515435	1			ANK3|ANLN|RALA|RALB|SEPT4	0.593223	0.240048
M10	GO:0051093	negative regulation of developmental process	biological_process	7	54	607	12.963	8.89621	3.60964	0.00340464	0.878608			CNTN2|DYNLT1|MAG|MBP|NME2|OMG|SIRT2	0.687387	0.18776
M10	GO:0005911	cell-cell junction	cellular_component	7	64	300	10.9375	21.3333	3.07325	0.0088282	1	plasma membrane		ANK3|AQP4|CLDN11|JAM3|NDRG1|NFASC|P2RX7	0.615624	0.195556
M10	GO:0005886	plasma membrane	cellular_component	32	552	3982	5.7971	13.8624	2.9417	0.00580499	1		cell-cell junction	ADAM10|AIP|ANK3|AQP4|CD9|CLDN11|CNP|CNTN2|CRYAB|ENPP6|GNG10|JAM3|MAG|MAP1B|MBP|MOG|MYO6|NDRG1|NFASC|OMG|OPALIN|P2RX7|PIP4K2A|RALA|RALB|RAP1A|RDX|RHOG|SLC12A2|SLC24A2|SLC44A1|VAMP3	0.702593	0.172063
M10	GO:0009986	cell surface	cellular_component	7	68	384	10.2941	17.7083	2.88711	0.0122117	1			ADAM10|ANK3|CD9|CNTN2|CRYAB|GDI2|RALA	0.589812	0.2031
M10	GO:0048812	neuron projection morphogenesis	biological_process	7	71	206	9.85915	34.466	2.75606	0.015305	1			ANK3|APOD|CNP|DYNLT1|MAP1B|NEFH|OMG	0.719829	0.208939
M10	GO:0005615	extracellular space	cellular_component	7	75	906	9.33333	8.27815	2.59138	0.0202532	1			APOD|CMTM5|CNP|JAM3|LGALS3BP|PTGDS|VCAN	0.801067	0.119402
M10	GO:0048856	anatomical structure development	biological_process	20	321	2557	6.23053	12.5538	2.53891	0.0160764	1			APOD|AQP4|CD9|CNP|CRYAB|INA|JAM3|MAP1B|MBP|MOBP|MOG|MYO6|NEFH|NFASC|NME2|PIP4K2A|QDPR|SBDS|SEPT4|VCAN	0.741907	0.136549
M10	GO:0042995	cell projection	cellular_component	17	275	1051	6.18182	26.1656	2.27516	0.0388834	1			ANK3|APOD|CNP|CNTN2|ERMN|MAP1B|MBP|MYO6|NEFH|NEFM|NFASC|NME2|P2RX7|QDPR|RDX|SEPT4|VAMP3	0.676888	0.193719
M10	GO:0044430	cytoskeletal part	cellular_component	18	301	1433	5.98007	21.0049	2.19833	0.0333652	1			ACTR1A|ADAM10|ANLN|CNP|CRYAB|DYNLT1|INA|MAP1B|MYO1D|MYO6|NDRG1|NEFH|NEFM|NME2|SBDS|SEPT4|SEPT8|SIRT2	0.711237	0.161055
M10	GO:0031224	intrinsic to membrane	cellular_component	23	411	5843	5.59611	7.03406	2.19359	0.0415643	1			ADAM10|AQP4|CADM4|CD9|CLDN11|CMTM5|CNTN2|ENPP6|JAM3|MAG|MOG|NFASC|OMG|OPALIN|P2RX7|PLEKHB1|PLLP|PLP1|SLC12A2|SLC24A2|SLC44A1|STXBP6|VAMP3	0.707935	0.173108
M10	GO:0008092	cytoskeletal protein binding	molecular_function	14	222	743	6.30631	29.8789	2.1188	0.0402933	1			ANK3|ANLN|CFL2|CRYAB|ERMN|FMNL2|INF2|MAP1B|MYO1D|MYO6|NDRG1|NME2|RDX|SBDS	0.625706	0.151617
M11	GO:0016020	membrane	cellular_component	55	1020	6757	5.39216	15.0955	5.2399	1.3485e-07	0.00113705		cell communication|cell proliferation|coagulation|developmental process involved in reproduction|intracellular protein kinase cascade|negative regulation of apoptosis|nucleoplasm part|peptidyl-amino acid modification|positive regulation of cell differentiation|positive regulation of cell proliferation|regulation of intracellular transport|regulation of transmembrane transport|second-messenger-med…	ABCB8|ACADVL|ANXA7|ARL8A|CANX|CAT|CD59|CDH2|COMT|CPNE6|CTNNB1|CYB5R3|CYBB|DDX3X|EGFR|ERP44|EXOC2|FYN|GAD2|GNAI2|GNAQ|GNAS|GNB2|GNB4|HSD17B10|HSD17B4|HSPB1|KRT1|LAMP1|LIN7C|LMAN1|MPP6|MPV17|MTOR|PC|PLCD3|PLSCR4|PRKCA|PTPRA|RHEB|RPN1|RPS6KA2|RUVBL1|RUVBL2|SCARB2|SCFD1|SELENBP1|SFXN5|SLC25A1|SNX1|SNX3|SRI|STOM|STXBP3|TMX1	0.64586	0.157268
M11	GO:0060089	molecular transducer activity	molecular_function	14	129	2138	10.8527	6.03368	4.98038	4.53905e-05	0.127578			ARL8A|CTNNB1|EGFR|GNAI2|GNAQ|GNAS|GNB2|GNB4|KRT1|LGALS1|PGRMC2|PLCD3|PTPRA|SCARB2	0.642141	0.15808
M11	GO:0050865	regulation of cell activation	biological_process	6	35	460	17.1429	7.6087	4.64151	0.000767586	0.300043	regulation of biological quality		CD59|CTNNB1|FYN|LGALS1|MTOR|PRKCA	0.660025	0.169953
M11	GO:0018193	peptidyl-amino acid modification	biological_process	9	71	508	12.6761	13.9764	4.51961	0.000381846	0.300043	membrane		CANX|FYN|LMAN1|MTOR|PRKCA|RPN1|RPS6KA2|RUVBL1|RUVBL2	0.607287	0.102474
M11	GO:0019897	extrinsic to plasma membrane	cellular_component	6	37	91	16.2162	40.6593	4.45541	0.00104375	0.300043			CDH2|CTNNB1|FARP1|GNAI2|GNAQ|GNAS	0.744373	0.138404
M11	GO:0005764	lysosome	cellular_component	5	32	244	15.625	13.1148	3.94937	0.00332278	0.422537			CAT|LAMP1|MTOR|SCARB2|TPP1	0.655248	0.149135
M11	GO:0003006	developmental process involved in reproduction	biological_process	5	33	397	15.1515	8.31234	3.85769	0.00381762	0.447086	membrane		CAT|CTNNB1|HSD17B4|MTOR|RPS6KA2	0.705952	0.191357
M11	GO:0071310	cellular response to organic substance	biological_process	15	185	1202	8.10811	15.391	3.85676	0.000669086	0.300043			ACADVL|CAT|CTNNB1|FYN|GNAS|GNB2|GNB4|LGALS1|MTOR|PGRMC2|PRKCA|PTPRA|RHEB|RPS6KA2|TPP1	0.643806	0.14872
M11	GO:0007243	intracellular protein kinase cascade	biological_process	6	45	372	13.3333	12.0968	3.82581	0.00297183	0.422537	membrane		DDX3X|EGFR|FYN|GNAI2|HSPB1|RPS6KA2	0.662549	0.144343
M11	GO:0046872	metal ion binding	molecular_function	26	424	4353	6.13208	9.74041	3.68212	0.00064147	0.300043			ANXA7|CANX|CAT|CDH2|COMT|CPNE6|CYBB|ERP44|FTL|FYN|GNAI2|GNAQ|GNAS|LHPP|LMAN1|PC|PGM1|PGRMC2|PLCD3|PLSCR4|PRKCA|RHEB|RPS6KA2|SIRT2|SRI|TPP1	0.662428	0.131513
M11	GO:0065008	regulation of biological quality	biological_process	27	452	2417	5.97345	18.7009	3.62005	0.000851197	0.300043		coagulation|leukocyte activation|regulation of cell activation|response to drug	ACADVL|ANXA7|CD59|COMT|CTNNB1|CTNND2|ERP44|FTL|FYN|GAD2|GNAI2|GNAQ|GNAS|HSD17B4|LGALS1|LIN7C|LMAN1|MPV17|MTOR|PLSCR4|PRKCA|RPS6KA2|SFXN5|SRI|STXBP3|TMX1|TPP1	0.670289	0.156902
M11	GO:0015980	energy derivation by oxidation of organic compounds	biological_process	7	65	197	10.7692	32.9949	3.44181	0.00460785	0.512326			ACADVL|CAT|GNAS|GNB2|GNB4|PGM1|PRKCA	0.640778	0.140886
M11	GO:0045321	leukocyte activation	biological_process	5	39	369	12.8205	10.5691	3.37511	0.00795056	0.589972	regulation of biological quality		CTNNB1|FYN|LGALS1|STXBP3|TMX1	0.780077	0.0890019
M11	GO:0010740	positive regulation of intracellular protein kinase cascade	biological_process	6	53	410	11.3208	12.9268	3.32715	0.00681066	0.556825			CDH2|CTNNB1|EGFR|LGALS1|MTOR|PRKCA	0.645915	0.236445
M11	GO:0008134	transcription factor binding	molecular_function	5	40	502	12.5	7.96813	3.30406	0.0088586	0.607743			CTNNB1|DDX3X|MTOR|SIRT2|SRI	0.716019	0.208865
M11	GO:0019932	second-messenger-mediated signaling	biological_process	6	54	429	11.1111	12.5874	3.27161	0.00746664	0.579989	membrane|ribonucleotide binding		EGFR|FYN|GNAI2|GNAQ|GNAS|MTOR	0.574201	0.138021
M11	GO:0045087	innate immune response	biological_process	9	101	640	8.91089	15.7812	3.25415	0.00485396	0.520156			ACTG1|CYBB|DDX3X|EGFR|FYN|KRT1|MTOR|PRKCA|RPS6KA2	0.61022	0.159615
M11	GO:0034637	cellular carbohydrate biosynthetic process	biological_process	5	41	170	12.1951	24.1176	3.23526	0.00983622	0.607743			PC|PGD|PGM1|RPS6KA2|SLC25A1	0.709898	0.0775432
M11	GO:0044451	nucleoplasm part	cellular_component	5	44	982	11.3636	4.48065	3.04112	0.0132109	0.607743	membrane|regulation of cellular biosynthetic process		CTNNB1|DDX3X|MTOR|RUVBL1|RUVBL2	0.650687	0.173688
M11	GO:0034762	regulation of transmembrane transport	biological_process	5	44	240	11.3636	18.3333	3.04112	0.0132109	0.607743	membrane		CTNNB1|EGFR|GNAQ|MTOR|SRI	0.627	0.263893
M11	GO:0045597	positive regulation of cell differentiation	biological_process	5	45	535	11.1111	8.41121	2.98012	0.0144907	0.607743	membrane		CDH2|CTNNB1|GNAS|MTOR|PRKCA	0.695282	0.219614
M11	GO:0030425	dendrite	cellular_component	6	60	221	10	27.1493	2.96355	0.0123982	0.607743			CPNE6|FARP1|GNAS|LAMP1|PRKCA|RHEB	0.696329	0.114545
M11	GO:0051301	cell division	biological_process	5	46	352	10.8696	13.0682	2.92081	0.0158518	0.607743			ARL8A|GNAI2|RUVBL1|SIRT2|TUBA1A	0.6796	0.0511028
M11	GO:0016337	cell-cell adhesion	biological_process	5	47	383	10.6383	12.2715	2.86311	0.017296	0.607743			CDH2|CTNNB1|CTNND2|EGFR|STXBP3	0.756919	0.216786
M11	GO:0043066	negative regulation of apoptosis	biological_process	8	99	665	8.08081	14.8872	2.74546	0.0140276	0.607743	membrane		CAT|CD59|CTNNB1|DDX3X|EGFR|HSPB1|PRKCA|TMX1	0.683544	0.165589
M11	GO:0002684	positive regulation of immune system process	biological_process	6	66	684	9.09091	9.64912	2.6916	0.0192813	0.607743			CD59|FYN|KRT1|LGALS1|MTOR|RPS6KA2	0.643935	0.141667
M11	GO:0006629	lipid metabolic process	biological_process	12	179	1223	6.70391	14.6361	2.68617	0.0136853	0.607743			ACADVL|CAT|COMT|CPNE6|CYB5R3|HSD17B10|HSD17B4|PC|PLCD3|RPS6KA2|SLC25A1|TPP1	0.759079	0.0709005
M11	GO:0006468	protein phosphorylation	biological_process	8	106	822	7.54717	12.8954	2.52943	0.0205672	0.607743		protein kinase activity	DCLK2|EGFR|FYN|GNAI2|MTOR|PRKCA|PTPRA|RPS6KA2	0.559111	0.131116
M11	GO:0051174	regulation of phosphorus metabolic process	biological_process	10	146	1076	6.84932	13.5688	2.50791	0.0250381	0.607743			ACADVL|EGFR|FARP1|GNAI2|GNAQ|HSPB1|MTOR|PRKCA|SIRT2|TPP1	0.63641	0.157427
M11	GO:0008284	positive regulation of cell proliferation	biological_process	6	71	731	8.4507	9.71272	2.48712	0.0267307	0.607743	membrane		CD59|CTNNB1|EGFR|GNAI2|MTOR|PRKCA	0.606716	0.179341
M11	GO:0007154	cell communication	biological_process	11	169	976	6.50888	17.3156	2.4551	0.0222537	0.607743	membrane		COMT|CPNE6|CTNNB1|GAD2|GNAI2|GNB2|MTOR|PRKCA|RPS6KA2|SNX1|SNX3	0.64557	0.173837
M11	GO:0042493	response to drug	biological_process	6	72	340	8.33333	21.1765	2.44831	0.0284225	0.607743	regulation of biological quality		COMT|CTNNB1|FYN|GAD2|GNAS|LGALS1	0.743332	0.124191
M11	GO:0008283	cell proliferation	biological_process	6	72	621	8.33333	11.5942	2.44831	0.0284225	0.607743	membrane		ANXA7|CTNNB1|EGFR|FYN|GNAI2|TMX1	0.653029	0.157734
M11	GO:0019899	enzyme binding	molecular_function	15	259	1237	5.79151	20.9378	2.42008	0.0237066	0.607743			CAT|CDH2|CTNNB1|EGFR|EXOC2|FYN|GNB2|HSPB1|PLSCR4|PRKCA|RHEB|SCARB2|SIRT2|SNX3|SRI	0.69046	0.186452
M11	GO:0032386	regulation of intracellular transport	biological_process	5	56	261	8.92857	21.4559	2.40424	0.0343295	0.625197	membrane		EGFR|GNAQ|MTOR|SCFD1|SRI	0.512208	0.248534
M11	GO:0005543	phospholipid binding	molecular_function	7	94	537	7.44681	17.5047	2.31908	0.0318385	0.607743			ANXA7|CDH2|CPNE6|FARP1|PLCD3|SNX1|SNX3	0.680887	0.205265
M11	GO:0031224	intrinsic to membrane	cellular_component	21	411	5843	5.10949	7.03406	2.31654	0.0295766	0.607743			ABCB8|CANX|CD59|CDH2|COMT|CYBB|EGFR|GAD2|GNAS|LAMP1|LMAN1|MPV17|PGRMC2|PLSCR4|PTPRA|RPN1|SCARB2|SFXN5|SLC25A1|STOM|TMX1	0.64355	0.149404
M11	GO:0031326	regulation of cellular biosynthetic process	biological_process	16	289	4025	5.53633	7.18012	2.31524	0.0309651	0.607743		nucleoplasm part	ACADVL|CAT|CTNNB1|CTNND2|DDX3X|EGFR|GNAI2|GNAQ|GNAS|HSPB1|MTOR|PRKCA|RUVBL1|RUVBL2|SIRT2|TMX1	0.661361	0.139705
M11	GO:0050817	coagulation	biological_process	9	136	505	6.61765	26.9307	2.25771	0.0401299	0.6859	membrane|regulation of biological quality		CD59|FYN|GNAI2|GNAQ|GNAS|LMAN1|PLSCR4|PRKCA|STXBP3	0.68486	0.110117
M11	GO:0009607	response to biotic stimulus	biological_process	7	96	821	7.29167	11.6931	2.25746	0.0352009	0.639685			ACADVL|COMT|DDX3X|ERP44|HSPB1|PLSCR4|TPP1	0.743855	0.143244
M11	GO:0050662	coenzyme binding	molecular_function	6	78	224	7.69231	34.8214	2.22826	0.0400715	0.6859			ACADVL|CAT|CYB5R3|CYBB|PGD|SIRT2	0.647498	0.0965059
M11	GO:0004672	protein kinase activity	molecular_function	6	78	665	7.69231	11.7293	2.22826	0.0400715	0.6859	protein phosphorylation|ribonucleotide binding		DCLK2|EGFR|FYN|MTOR|PRKCA|RPS6KA2	0.541287	0.14752
M11	GO:2000026	regulation of multicellular organismal development	biological_process	9	139	1214	6.47482	11.4498	2.18644	0.0432576	0.72659			CTNNB1|FYN|GNAS|HSPB1|KRT1|LGALS1|MTOR|PRKCA|SIRT2	0.672184	0.154298
M11	GO:0032553	ribonucleotide binding	molecular_function	21	423	2063	4.96454	20.5041	2.17147	0.0457999	0.741458		protein kinase activity|second-messenger-mediated signaling	ABCB8|ACTG1|ARL8A|CYB5R3|DARS|DCLK2|DDX3X|DYNC1H1|EGFR|FYN|GNAI2|GNAQ|GNAS|MTOR|PC|PRKCA|RHEB|RPS6KA2|RUVBL1|RUVBL2|TUBA1A	0.649905	0.132904
M12	GO:0000786	nucleosome	cellular_component	6	14	115	42.8571	12.1739	9.35419	7.08657e-07	0.0019792	DNA binding|nucleus		H1F0|H1FX|H2AFV|HIST1H1C|HIST1H4J|HP1BP3	0.693347	0.0515898
M12	GO:0006575	cellular modified amino acid metabolic process	biological_process	6	43	164	13.9535	26.2195	4.63441	0.000788624	0.316651			ALDH4A1|CNDP2|DDAH1|DDAH2|GSTP1|MAT2A	0.79083	0.114113
M12	GO:0003677	DNA binding	molecular_function	10	110	2633	9.09091	4.17774	4.28698	0.00049019	0.275552		nucleosome	ENO1|H1F0|H1FX|H2AFV|HIST1H1C|HIST1H4J|HP1BP3|ILF2|PARP1|SEPT9	0.690293	0.0590102
M12	GO:0044271	cellular nitrogen compound biosynthetic process	biological_process	7	85	426	8.23529	19.9531	3.24623	0.00649965	1			ALDH4A1|APRT|CNDP2|DDAH2|ENOPH1|MAT2A|PAICS	0.755823	0.144878
M12	GO:0016740	transferase activity	molecular_function	12	223	1989	5.38117	11.2117	2.65183	0.0141052	1			ACAA2|APRT|GSTO1|GSTP1|ILF2|MAT2A|PAK2|PARP1|PRMT1|PTGR1|TGM2|TKT	0.675606	0.125263
M12	GO:0040008	regulation of growth	biological_process	5	63	572	7.93651	11.014	2.63058	0.0245444	1	nucleus		ENO1|PAK2|PARP1|RBBP7|TKT	0.695999	0.105491
M12	GO:0005730	nucleolus	cellular_component	6	84	697	7.14286	12.0516	2.59287	0.022566	1			CSTB|HIST1H4J|ILF2|PARP1|S100A16|SEPT2	0.717699	0.0974351
M12	GO:0005634	nucleus	cellular_component	24	589	5712	4.0747	10.3116	2.48251	0.0161562	1		nucleosome|regulation of growth	APRT|CLIC1|ENO1|ENOPH1|ESD|GSTP1|H1F0|H1FX|H2AFV|HIST1H1C|HIST1H4J|HP1BP3|ILF2|PAK2|PARP1|PARVA|PFN1|PRMT1|RBBP7|S100A16|S100A6|SEPT2|SNX6|TKT	0.701453	0.0861941
M12	GO:0044283	small molecule biosynthetic process	biological_process	8	134	588	5.97015	22.7891	2.44607	0.0236871	1			ALDH4A1|APRT|CNDP2|ENO1|ENOPH1|MAT2A|PAICS|TKT	0.682934	0.16516
M12	GO:0006259	DNA metabolic process	biological_process	5	70	767	7.14286	9.12647	2.35892	0.0366968	1			H1F0|HIST1H4J|PARP1|RBBP7|STUB1	0.597897	0.174926
M12	GO:0046872	metal ion binding	molecular_function	18	424	4353	4.24528	9.74041	2.24538	0.0292014	1			ACO1|BLVRA|CNDP2|DDAH1|ENO1|ENOPH1|GNA11|HDHD2|HEBP1|INPP1|MAT2A|PARP1|PTGR1|S100A16|S100A6|TGM2|TKT|TNS3	0.67591	0.120353
M12	GO:0005737	cytoplasm	cellular_component	33	934	5082	3.53319	18.3786	2.17871	0.0309213	1			ACO1|APRT|ARHGDIB|BDH2|BLVRA|CLIC1|CSTB|DDAH1|DDAH2|EIF3D|ENO1|ESD|GDI1|GNA11|GPS1|GSTO1|GSTP1|HEBP1|ILF2|KIF5B|NUDCD2|PACSIN2|PARVA|PFN1|PRMT1|PTGR1|S100A16|S100A6|SEPT2|SEPT9|SNX6|STUB1|TGM2	0.680325	0.135863
M12	GO:0005829	cytosol	cellular_component	27	728	2666	3.70879	27.3068	2.13895	0.0462902	1			ACO1|APRT|ARHGDIB|BLVRA|CNDP2|EIF3D|ENO1|ENOPH1|FAU|GDI1|GSTO1|GSTP1|HEBP1|INPP1|MAT2A|PACSIN2|PAICS|PAK2|PARVA|PRMT1|RPS11|RSU1|S100A16|S100A6|STUB1|TKT|VPS26A	0.624419	0.166083
M12	GO:0051716	cellular response to stimulus	biological_process	26	704	5632	3.69318	12.5	2.0543	0.045584	1			APRT|ARHGDIB|CLIC1|DDAH1|DDAH2|GDI1|GNA11|GPS1|GSTO1|GSTP1|HIST1H4J|INPP1|MTSS1L|PAK2|PARP1|PARVA|PFN1|PRMT1|RBBP7|RSU1|S100A6|SEPT2|SEPT9|STUB1|TGM2|TNS3	0.697634	0.134688
M13	GO:0030863	cortical cytoskeleton	cellular_component	5	23	52	21.7391	44.2308	5.96474	0.000187063	0.788658	actin binding		CAP1|CFL1|DSTN|LASP1|MYH9	0.653251	0.126691
M13	GO:0030029	actin filament-based process	biological_process	9	126	402	7.14286	31.3433	3.46367	0.00316358	1			CAP1|CFL1|DAAM1|DSTN|ENAH|GAS7|MYH9|MYL6|RAN	0.664511	0.122915
M13	GO:0003779	actin binding	molecular_function	8	123	395	6.50407	31.1392	2.95079	0.0095888	1		cortical cytoskeleton	CAP1|CFL1|DAAM1|DSTN|ENAH|GAS7|LASP1|MYH9	0.630883	0.102062
M13	GO:0022604	regulation of cell morphogenesis	biological_process	5	76	322	6.57895	23.6025	2.33556	0.0379628	1			ARHGDIA|CFL1|GAS7|MYH9|PALM2	0.656501	0.137613
M14	GO:0006066	alcohol metabolic process	biological_process	10	111	557	9.00901	19.9282	4.84852	0.000142958	0.401808		carbohydrate catabolic process	ADH5|AKR1A1|GPI|GRHPR|MGEA5|MPI|NAGK|PAFAH1B1|PCYT2|PYGB	0.733804	0.178701
M14	GO:0008283	cell proliferation	biological_process	7	72	621	9.72222	11.5942	4.27877	0.00102518	0.559946	cytoplasm		CUL5|FABP7|FSCN1|MAPK1|PAFAH1B1|TXNRD1|UCHL1	0.680409	0.0864374
M14	GO:0005737	cytoplasm	cellular_component	35	934	5082	3.74732	18.3786	3.94765	0.000107034	0.401808		cell proliferation	ACAT2|ADH5|AK1|ALDH1L1|ARL3|ARRB1|CA1|CRK|CSNK2B|CUL5|FABP7|FSCN1|GCLC|GPI|GRHPR|KPNB1|LTA4H|MAPK1|MGEA5|MPI|NACA|NANS|NAP1L4|PAFAH1B1|PFN2|PHYHIPL|PYGB|SCRN1|SEC14L2|SYNCRIP|TBCB|TXNRD1|UCHL1|USP14|YWHAQ	0.649027	0.170229
M14	GO:0016740	transferase activity	molecular_function	13	223	1989	5.8296	11.2117	3.72185	0.00106119	0.559946			ACAT2|AK1|ALDH1L1|ATIC|CSNK2B|MAPK1|MGEA5|NAGK|NANS|PCYT2|PYGB|SMS|USP14	0.586647	0.191782
M14	GO:0016052	carbohydrate catabolic process	biological_process	5	52	209	9.61538	24.8804	3.56669	0.00598284	0.982802	alcohol metabolic process		AKR1A1|GPI|GRHPR|NAGK|PYGB	0.768075	0.149228
M14	GO:0005829	cytosol	cellular_component	28	728	2666	3.84615	27.3068	3.43908	0.00111714	0.559946		platelet activation|protein modification by small protein conjugation or removal	AK1|AKR1A1|ARRB1|ATIC|CA1|CRK|CSNK2B|CUL5|EIF3C|FBXO2|FSCN1|GCLC|GPI|KPNB1|LTA4H|MAPK1|MPI|NANS|NPEPPS|PAFAH1B1|PHPT1|PPIA|SMS|TXNRD1|UCHL1|WDR1|YWHAE|YWHAQ	0.651994	0.148274
M14	GO:0006508	proteolysis	biological_process	8	122	944	6.55738	12.9237	3.23548	0.00563661	0.982802		peptidase activity, acting on L-amino acid peptides|protein modification by small protein conjugation or removal	ARRB1|CUL5|FBXO2|LTA4H|NPEPPS|SCRN1|UCHL1|USP14	0.730731	0.0965583
M14	GO:0070011	peptidase activity, acting on L-amino acid peptides	molecular_function	5	60	632	8.33333	9.49367	3.16624	0.010954	0.982802	proteolysis		LTA4H|NPEPPS|SCRN1|UCHL1|USP14	0.766491	0.0882115
M14	GO:0030168	platelet activation	biological_process	5	67	218	7.46269	30.7339	2.86817	0.0171739	0.982802	cytosol		ARRB1|CRK|MAPK1|PPIA|WDR1	0.695052	0.0920789
M14	GO:0003008	system process	biological_process	9	163	1149	5.52147	14.1862	2.85997	0.0101673	0.982802			ADH5|FABP7|GCLC|GPI|GRHPR|MAPK1|PAFAH1B1|UCHL1|WDR1	0.717071	0.10116
M14	GO:0032268	regulation of cellular protein metabolic process	biological_process	12	251	1514	4.78088	16.5786	2.79723	0.0110968	0.982802			ARRB1|CRK|CSNK2B|EIF3C|FBXO2|GCLC|MAPK1|MGEA5|SYNCRIP|UCHL1|USP14|YWHAE	0.571461	0.163841
M14	GO:0005634	nucleus	cellular_component	22	589	5712	3.73514	10.3116	2.73961	0.00907914	0.982802			ACAT2|ADH5|ARL3|ARRB1|CRK|CSNK2B|CUL5|FABP7|GPI|LTA4H|MAPK1|MGEA5|NACA|NAP1L4|NPEPPS|PAFAH1B1|PPIA|SCRN1|SEC14L2|SYNCRIP|TXNRD1|UCHL1	0.615287	0.182328
M14	GO:0018193	peptidyl-amino acid modification	biological_process	5	71	508	7.04225	13.9764	2.71491	0.0216165	0.982802			ADH5|MAPK1|MGEA5|MPI|PPIA	0.655144	0.214783
M14	GO:0008270	zinc ion binding	molecular_function	6	95	2188	6.31579	4.34186	2.67534	0.0197221	0.982802			ADH5|CA1|KPNB1|LTA4H|MPI|NPEPPS	0.710739	0.0879912
M14	GO:0051701	interaction with host	biological_process	6	106	466	5.66038	22.7468	2.3716	0.0319715	1			CUL5|MAPK1|NACA|PPIA|SYNCRIP|YWHAE	0.62205	0.182253
M14	GO:0070647	protein modification by small protein conjugation or removal	biological_process	5	82	634	6.09756	12.9338	2.34315	0.0375223	1	cytosol|proteolysis		ARRB1|CUL5|FBXO2|NPEPPS|UCHL1	0.682186	0.073663
M14	GO:0009058	biosynthetic process	biological_process	16	425	4239	3.76471	10.0259	2.25814	0.0297435	1			AKR1A1|ALDH1L1|ARRB1|ATIC|EIF3C|GCLC|GPI|LTA4H|MAPK1|MPI|NACA|NANS|PCYT2|PPIA|SEC14L2|SMS	0.702173	0.151996
M15	GO:0005789	endoplasmic reticulum membrane	cellular_component	9	95	769	9.47368	12.3537	4.93903	0.000157157	0.441717			ARMC10|DDOST|MGST3|PDIA6|RPN2|RTN3|SVIP|TMED9|TTYH1	0.48397	0.099533
M15	GO:0031224	intrinsic to membrane	cellular_component	22	411	5843	5.3528	7.03406	4.84193	1.34468e-05	0.0858075		inorganic cation transmembrane transporter activity	ARMC10|CDS2|CYB5B|CYB5R1|DDOST|ESYT1|MGST3|MINOS1|MT-ATP6|MT-CO1|NFASC|PRNP|REEP2|RPN2|RTN1|RTN3|SLC1A4|SLC32A1|TMED7-TICAM2|TMED9|TTYH1|YKT6	0.571195	0.150617
M15	GO:0000502	proteasome complex	cellular_component	5	41	73	12.1951	56.1644	4.40118	0.00172613	0.817013	negative regulation of protein modification process|positive regulation of protein ubiquitination|proteasomal protein catabolic process|response to stress	positive regulation of protein ubiquitination|proteasomal protein catabolic process	DNAJB2|PSMC5|PSMD1|PSMD14|PSMD4	0.615758	0.123274
M15	GO:0000084	S phase of mitotic cell cycle	biological_process	5	41	143	12.1951	28.6713	4.40118	0.00172613	0.817013	cell cycle|cell cycle checkpoint|nucleoplasm|response to stress	cell cycle checkpoint	DNA2|PSMC5|PSMD1|PSMD14|PSMD4	0.628605	0.115755
M15	GO:0031400	negative regulation of protein modification process	biological_process	6	63	236	9.52381	26.6949	4.01839	0.00216625	0.961361	response to stress	positive regulation of protein ubiquitination|proteasomal protein catabolic process|proteasome complex	DNAJB2|PRNP|PSMC5|PSMD1|PSMD14|PSMD4	0.639952	0.125177
M15	GO:0031398	positive regulation of protein ubiquitination	biological_process	5	49	157	10.2041	31.2102	3.86015	0.00384926	1	negative regulation of protein modification process|proteasomal protein catabolic process|proteasome complex|response to stress	proteasomal protein catabolic process|proteasome complex	DNAJB2|PSMC5|PSMD1|PSMD14|PSMD4	0.615758	0.123274
M15	GO:0000075	cell cycle checkpoint	biological_process	5	50	257	10	19.4553	3.8008	0.00420704	1	S phase of mitotic cell cycle|cell cycle|nucleoplasm|response to stress	S phase of mitotic cell cycle	DNA2|PSMC5|PSMD1|PSMD14|PSMD4	0.628605	0.115755
M15	GO:0005783	endoplasmic reticulum	cellular_component	9	138	796	6.52174	17.3367	3.57398	0.00250716	1			CDS2|MGST3|PDIA6|PRNP|RPN2|RTN1|RTN3|TMED9|YKT6	0.587105	0.16533
M15	GO:0010498	proteasomal protein catabolic process	biological_process	5	58	216	8.62069	26.8519	3.37596	0.00797534	1	negative regulation of protein modification process|positive regulation of protein ubiquitination|proteasome complex|response to stress	positive regulation of protein ubiquitination|proteasome complex	DNAJB2|PSMC5|PSMD1|PSMD14|PSMD4	0.615758	0.123274
M15	GO:0007049	cell cycle	biological_process	8	128	619	6.25	20.6785	3.21746	0.00581112	1		S phase of mitotic cell cycle|cell cycle checkpoint	ARL2|ARL8B|CAMK1|DNA2|PSMC5|PSMD1|PSMD14|PSMD4	0.617396	0.111911
M15	GO:0044431	Golgi apparatus part	cellular_component	7	113	866	6.19469	13.0485	2.97067	0.0104589	1			AP1G1|COPA|NBEA|RTN3|SVIP|TMED9|YKT6	0.47666	0.0899408
M15	GO:0009894	regulation of catabolic process	biological_process	7	124	642	5.64516	19.3146	2.69088	0.0169565	1			ARL2|CHN1|DNAJB2|PRKAG1|PSMD1|PSMD14|TBCD	0.553398	0.0740205
M15	GO:0022890	inorganic cation transmembrane transporter activity	molecular_function	5	76	283	6.57895	26.8551	2.64662	0.0239284	1	intrinsic to membrane		MT-ATP6|MT-CO1|SLC1A4|SLC32A1|TTYH1	0.530044	0.171983
M15	GO:0043085	positive regulation of catalytic activity	biological_process	10	215	1103	4.65116	19.4923	2.5793	0.0223722	1			CAMK1|CYB5B|PDIA6|PRKACB|PRKAG1|PSMC5|PSMD1|PSMD14|PSMD4|TBCD	0.578022	0.104716
M15	GO:0002478	antigen processing and presentation of exogenous peptide antigen	biological_process	5	80	304	6.25	26.3158	2.51373	0.0291626	1			AP1G1|PSMC5|PSMD1|PSMD14|PSMD4	0.613707	0.125045
M15	GO:0005654	nucleoplasm	cellular_component	7	132	1093	5.30303	12.0769	2.50541	0.0232195	1	response to stress	S phase of mitotic cell cycle|cell cycle checkpoint	DNA2|HNRNPA0|PRKACB|PSMC5|PSMD1|PSMD14|PSMD4	0.614474	0.113099
M15	GO:0006950	response to stress	biological_process	15	386	2795	3.88601	13.8104	2.48963	0.0198554	1		S phase of mitotic cell cycle|cell cycle checkpoint|negative regulation of protein modification process|nucleoplasm|positive regulation of protein ubiquitination|proteasomal protein catabolic process|proteasome complex	ARF4|CTNNA1|DDOST|DNA2|DNAJB2|HNRNPA0|PDIA6|PRKACB|PRNP|PSMC5|PSMD1|PSMD14|PSMD4|RTN3|TOLLIP	0.583121	0.114809
M15	GO:0009143	nucleoside triphosphate catabolic process	biological_process	7	138	350	5.07246	39.4286	2.37479	0.0288722	1			ARF4|ARL2|ARL8B|DNA2|MT-ATP6|PSMC5|RRAGC	0.605983	0.0971358
M15	GO:0035556	intracellular signal transduction	biological_process	11	274	1550	4.0146	17.6774	2.18875	0.0432187	1			ARF4|ARL2|ARL8B|CHN1|PRKACB|PSMC5|PSMD1|PSMD14|PSMD4|RRAGC|TOLLIP	0.584588	0.111185
M15	GO:0032403	protein complex binding	molecular_function	5	92	379	5.43478	24.2744	2.15905	0.0490376	1			ARF4|ARL2|ARL8B|DNAJB2|PSMD14	0.574113	0.102323
M16	GO:0005832	chaperonin-containing T-complex	cellular_component	5	8	9	62.5	88.8889	11.7719	1.99212e-07	0.0012396	'de novo' posttranslational protein folding|adenyl ribonucleotide binding|binding of sperm to zona pellucida|cytoplasm|cytosol|microtubule|unfolded protein binding	binding of sperm to zona pellucida	CCT2|CCT5|CCT6A|CCT7|CCT8	0.692239	0.05071
M16	GO:0007339	binding of sperm to zona pellucida	biological_process	5	9	28	55.5556	32.1429	11.0517	4.41036e-07	0.0012396	'de novo' posttranslational protein folding|adenyl ribonucleotide binding|chaperonin-containing T-complex|cytoplasm|cytosol|microtubule|unfolded protein binding	chaperonin-containing T-complex	CCT2|CCT5|CCT6A|CCT7|CCT8	0.692239	0.05071
M16	GO:0051084	'de novo' posttranslational protein folding	biological_process	7	31	61	22.5806	50.8197	7.88625	2.40941e-06	0.00406324	cytoplasm	binding of sperm to zona pellucida|chaperonin-containing T-complex|unfolded protein binding	CCT2|CCT5|CCT6A|CCT7|CCT8|HSPH1|PFDN4	0.658499	0.123092
M16	GO:0005874	microtubule	cellular_component	9	100	384	9	26.0417	4.82622	0.000196931	0.150956		binding of sperm to zona pellucida|chaperonin-containing T-complex	CCT2|CCT5|CCT6A|CCT7|CCT8|HSPH1|KIF5C|KLC1|MAPRE3	0.675269	0.0583623
M16	GO:0030833	regulation of actin filament polymerization	biological_process	5	37	98	13.5135	37.7551	4.79785	0.000970638	0.417966	cytoskeletal protein binding		ACTR2|ARPC3|ARPC5L|PFN2|TWF2	0.578128	0.195273
M16	GO:0051082	unfolded protein binding	molecular_function	6	53	115	11.3208	46.087	4.65145	0.000768841	0.417966	'de novo' posttranslational protein folding|cytoplasm|cytosol	binding of sperm to zona pellucida|chaperonin-containing T-complex	CCT2|CCT5|CCT6A|CCT7|CCT8|PFDN4	0.643521	0.127662
M16	GO:0005737	cytoplasm	cellular_component	34	934	5082	3.64026	18.3786	4.16545	3.40774e-05	0.0410486		'de novo' posttranslational protein folding|binding of sperm to zona pellucida|chaperonin-containing T-complex|microtubule organizing center|unfolded protein binding	ANK2|ARPC5L|CACYBP|CCT2|CCT5|CCT6A|CCT7|CCT8|CIT|COPS4|CRMP1|DBN1|EEF1A2|EIF5A|HGS|HSPH1|KIF5C|MAPRE3|PAK1|PDCD6IP|PFDN4|PFN2|PRKAR2A|PURA|RFK|SH3GL3|SMAP1|STK24|STRAP|TWF2|UBE2K|VARS|VTA1|YWHAB	0.59977	0.1252
M16	GO:0010638	positive regulation of organelle organization	biological_process	5	47	241	10.6383	19.5021	4.04826	0.00290732	0.721016			ACTR2|ARPC3|CTBP1|PAK1|PFN2	0.52003	0.124048
M16	GO:0032559	adenyl ribonucleotide binding	molecular_function	16	305	1688	5.2459	18.0687	4.01322	0.000348548	0.226074		binding of sperm to zona pellucida|chaperonin-containing T-complex	ACTR2|CCT2|CCT5|CCT6A|CCT7|CCT8|CIT|HSPH1|KIF5C|PAK1|PRKAR2A|RFK|STK24|TWF2|UBE2K|VARS	0.547977	0.149864
M16	GO:0045892	negative regulation of transcription, DNA-dependent	biological_process	5	65	914	7.69231	7.1116	3.12087	0.0117216	1			CTBP1|PURA|STRAP|TAGLN3|YWHAB	0.623423	0.0702027
M16	GO:0008092	cytoskeletal protein binding	molecular_function	11	222	743	4.95495	29.8789	3.03347	0.00594596	1		regulation of actin filament polymerization	ACTR2|ANK2|ARPC3|ARPC5L|DBN1|HSPH1|KIF5C|KLC1|MAPRE3|PFN2|TWF2	0.632305	0.12751
M16	GO:0015629	actin cytoskeleton	cellular_component	5	69	226	7.24638	30.531	2.95935	0.0149574	1			ACTR2|ARPC3|CIT|DBN1|PFN2	0.516163	0.120075
M16	GO:0045664	regulation of neuron differentiation	biological_process	5	71	340	7.04225	20.8824	2.88296	0.0167815	1			CIT|DBN1|STK24|TWF2|YWHAG	0.668474	0.101128
M16	GO:0005829	cytosol	cellular_component	24	728	2666	3.2967	27.3068	2.61128	0.0115193	1		binding of sperm to zona pellucida|chaperonin-containing T-complex|microtubule organizing center|unfolded protein binding	ACTR2|ANK2|ARPC3|CCT2|CCT5|CCT6A|CCT7|CCT8|CRMP1|CTBP1|EIF5A|HGS|KLC1|PAK1|PDCD6IP|PFDN4|PRKAR2A|RFK|STK24|STRAP|VARS|VTA1|YWHAB|YWHAG	0.582766	0.127366
M16	GO:0005815	microtubule organizing center	cellular_component	5	87	491	5.74713	17.7189	2.35466	0.0368725	1	cytoplasm|cytosol		CCT5|CCT8|CRMP1|PDCD6IP|PRKAR2A	0.651066	0.0792587
M16	GO:0019904	protein domain specific binding	molecular_function	6	115	575	5.21739	20	2.32384	0.0344199	1			CIT|CTBP1|HGS|PDCD6IP|YWHAB|YWHAG	0.611044	0.0995847
M16	GO:0042995	cell projection	cellular_component	11	275	1051	4	26.1656	2.25597	0.0407492	1			ACTR2|ARPC3|CACYBP|CIT|CRMP1|DBN1|KIF5C|KLC1|PAK1|PURA|TWF2	0.6234	0.102979
M16	GO:0044297	cell body	cellular_component	5	92	296	5.43478	31.0811	2.2135	0.0453131	1			CACYBP|CRMP1|EEF1A2|KLC1|PURA	0.62605	0.0797736
M16	GO:0019901	protein kinase binding	molecular_function	5	92	396	5.43478	23.2323	2.2135	0.0453131	1			ANK2|PAK1|PPME1|TWF2|YWHAG	0.685696	0.0776893
M17	GO:0019058	viral infectious cycle	biological_process	19	64	111	29.6875	57.6577	16.8908	2.92506e-20	2.46641e-16	cytosol|translation	SRP-dependent cotranslational protein targeting to membrane|cytosolic large ribosomal subunit|cytosolic small ribosomal subunit|gene expression|nuclear-transcribed mRNA catabolic process, nonsense-mediated decay|ribosome|structural constituent of ribosome|translation|translational elongation|translational initiation|translational termination|viral reproduction|viral transcription	EIF2AK2|RPL11|RPL21|RPL23|RPL23A|RPL24|RPL27A|RPL29|RPL31|RPL32|RPL9|RPLP1|RPLP2|RPS20|RPS23|RPS25|RPS27|RPS28|RPS8	0.647633	0.124598
M17	GO:0019083	viral transcription	biological_process	18	59	103	30.5085	57.2816	16.6754	2.23136e-19	6.27162e-16	SRP-dependent cotranslational protein targeting to membrane|cytosol|gene expression|nuclear-transcribed mRNA catabolic process, nonsense-mediated decay|ribosome|structural constituent of ribosome|translation|translational elongation|translational initiation|translational termination|viral infectious cycle|viral reproduction	SRP-dependent cotranslational protein targeting to membrane|cytosolic large ribosomal subunit|cytosolic small ribosomal subunit|gene expression|nuclear-transcribed mRNA catabolic process, nonsense-mediated decay|ribosome|structural constituent of ribosome|translational elongation|translational initiation|translational termination|viral reproduction	RPL11|RPL21|RPL23|RPL23A|RPL24|RPL27A|RPL29|RPL31|RPL32|RPL9|RPLP1|RPLP2|RPS20|RPS23|RPS25|RPS27|RPS28|RPS8	0.659631	0.115534
M17	GO:0006415	translational termination	biological_process	18	59	108	30.5085	54.6296	16.6754	2.23136e-19	6.27162e-16	SRP-dependent cotranslational protein targeting to membrane|cytosol|gene expression|nuclear-transcribed mRNA catabolic process, nonsense-mediated decay|ribosome|structural constituent of ribosome|translation|translational elongation|translational initiation|viral infectious cycle|viral reproduction|viral transcription	SRP-dependent cotranslational protein targeting to membrane|cytosolic large ribosomal subunit|cytosolic small ribosomal subunit|gene expression|nuclear-transcribed mRNA catabolic process, nonsense-mediated decay|ribosome|structural constituent of ribosome|translational elongation|translational initiation|viral reproduction|viral transcription	RPL11|RPL21|RPL23|RPL23A|RPL24|RPL27A|RPL29|RPL31|RPL32|RPL9|RPLP1|RPLP2|RPS20|RPS23|RPS25|RPS27|RPS28|RPS8	0.659631	0.115534
M17	GO:0005840	ribosome	cellular_component	18	60	233	30	25.7511	16.522	3.15716e-19	6.6553e-16	SRP-dependent cotranslational protein targeting to membrane|cytosol|gene expression|nuclear-transcribed mRNA catabolic process, nonsense-mediated decay|structural constituent of ribosome|translation|translational elongation|translational initiation|translational termination|viral infectious cycle|viral reproduction|viral transcription	SRP-dependent cotranslational protein targeting to membrane|cytosolic large ribosomal subunit|cytosolic small ribosomal subunit|gene expression|nuclear-transcribed mRNA catabolic process, nonsense-mediated decay|structural constituent of ribosome|translational elongation|translational initiation|translational termination|viral reproduction|viral transcription	RPL11|RPL21|RPL23|RPL23A|RPL24|RPL27A|RPL29|RPL31|RPL32|RPL9|RPLP1|RPLP2|RPS20|RPS23|RPS25|RPS27|RPS28|RPS8	0.659631	0.115534
M17	GO:0003735	structural constituent of ribosome	molecular_function	18	61	193	29.5082	31.6062	16.3722	4.4359e-19	7.4807e-16	SRP-dependent cotranslational protein targeting to membrane|cytosol|gene expression|nuclear-transcribed mRNA catabolic process, nonsense-mediated decay|ribosome|translation|translational elongation|translational initiation|translational termination|viral infectious cycle|viral reproduction|viral transcription	SRP-dependent cotranslational protein targeting to membrane|cytosolic large ribosomal subunit|cytosolic small ribosomal subunit|gene expression|nuclear-transcribed mRNA catabolic process, nonsense-mediated decay|ribosome|translational elongation|translational initiation|translational termination|viral reproduction|viral transcription	RPL11|RPL21|RPL23|RPL23A|RPL24|RPL27A|RPL29|RPL31|RPL32|RPL9|RPLP1|RPLP2|RPS20|RPS23|RPS25|RPS27|RPS28|RPS8	0.659631	0.115534
M17	GO:0000184	nuclear-transcribed mRNA catabolic process, nonsense-mediated decay	biological_process	18	67	139	26.8657	48.2014	15.543	2.98792e-18	2.79935e-15	SRP-dependent cotranslational protein targeting to membrane|cytosol|gene expression|ribosome|structural constituent of ribosome|translation|translational elongation|translational initiation|translational termination|viral infectious cycle|viral reproduction|viral transcription	SRP-dependent cotranslational protein targeting to membrane|cytosolic large ribosomal subunit|cytosolic small ribosomal subunit|gene expression|ribosome|structural constituent of ribosome|translational elongation|translational initiation|translational termination|viral reproduction|viral transcription	RPL11|RPL21|RPL23|RPL23A|RPL24|RPL27A|RPL29|RPL31|RPL32|RPL9|RPLP1|RPLP2|RPS20|RPS23|RPS25|RPS27|RPS28|RPS8	0.659631	0.115534
M17	GO:0006614	SRP-dependent cotranslational protein targeting to membrane	biological_process	18	68	128	26.4706	53.125	15.4152	4.02456e-18	2.82792e-15	cytosol|gene expression|nuclear-transcribed mRNA catabolic process, nonsense-mediated decay|ribosome|structural constituent of ribosome|translation|translational elongation|translational initiation|translational termination|viral infectious cycle|viral reproduction|viral transcription	cytosolic large ribosomal subunit|cytosolic small ribosomal subunit|gene expression|nuclear-transcribed mRNA catabolic process, nonsense-mediated decay|ribosome|structural constituent of ribosome|translational elongation|translational initiation|translational termination|viral reproduction|viral transcription	RPL11|RPL21|RPL23|RPL23A|RPL24|RPL27A|RPL29|RPL31|RPL32|RPL9|RPLP1|RPLP2|RPS20|RPS23|RPS25|RPS27|RPS28|RPS8	0.659631	0.115534
M17	GO:0006414	translational elongation	biological_process	18	68	120	26.4706	56.6667	15.4152	4.02456e-18	2.82792e-15	SRP-dependent cotranslational protein targeting to membrane|cytosol|gene expression|nuclear-transcribed mRNA catabolic process, nonsense-mediated decay|ribosome|structural constituent of ribosome|translation|translational initiation|translational termination|viral infectious cycle|viral reproduction|viral transcription	SRP-dependent cotranslational protein targeting to membrane|cytosolic large ribosomal subunit|cytosolic small ribosomal subunit|gene expression|nuclear-transcribed mRNA catabolic process, nonsense-mediated decay|ribosome|structural constituent of ribosome|translational initiation|translational termination|viral reproduction|viral transcription	RPL11|RPL21|RPL23|RPL23A|RPL24|RPL27A|RPL29|RPL31|RPL32|RPL9|RPLP1|RPLP2|RPS20|RPS23|RPS25|RPS27|RPS28|RPS8	0.659631	0.115534
M17	GO:0022625	cytosolic large ribosomal subunit	cellular_component	12	33	56	36.3636	58.9286	14.9239	5.99212e-14	1.87132e-11	SRP-dependent cotranslational protein targeting to membrane|cytosol|gene expression|nuclear-transcribed mRNA catabolic process, nonsense-mediated decay|ribosome|structural constituent of ribosome|translation|translational elongation|translational initiation|translational termination|viral infectious cycle|viral reproduction|viral transcription		RPL11|RPL21|RPL23|RPL23A|RPL24|RPL27A|RPL29|RPL31|RPL32|RPL9|RPLP1|RPLP2	0.671308	0.12068
M17	GO:0006413	translational initiation	biological_process	18	79	158	22.7848	50	14.168	7.82104e-17	3.14033e-14	SRP-dependent cotranslational protein targeting to membrane|cytosol|gene expression|nuclear-transcribed mRNA catabolic process, nonsense-mediated decay|ribosome|structural constituent of ribosome|translation|translational elongation|translational termination|viral infectious cycle|viral reproduction|viral transcription	SRP-dependent cotranslational protein targeting to membrane|cytosolic large ribosomal subunit|cytosolic small ribosomal subunit|gene expression|nuclear-transcribed mRNA catabolic process, nonsense-mediated decay|ribosome|structural constituent of ribosome|translational elongation|translational termination|viral reproduction|viral transcription	RPL11|RPL21|RPL23|RPL23A|RPL24|RPL27A|RPL29|RPL31|RPL32|RPL9|RPLP1|RPLP2|RPS20|RPS23|RPS25|RPS27|RPS28|RPS8	0.659631	0.115534
M17	GO:0006412	translation	biological_process	19	104	310	18.2692	33.5484	12.8316	6.95509e-16	2.44356e-13	cytosol|viral infectious cycle	SRP-dependent cotranslational protein targeting to membrane|cytosolic large ribosomal subunit|cytosolic small ribosomal subunit|gene expression|nuclear-transcribed mRNA catabolic process, nonsense-mediated decay|ribosome|structural constituent of ribosome|translational elongation|translational initiation|translational termination|viral infectious cycle|viral reproduction|viral transcription	EIF2AK2|RPL11|RPL21|RPL23|RPL23A|RPL24|RPL27A|RPL29|RPL31|RPL32|RPL9|RPLP1|RPLP2|RPS20|RPS23|RPS25|RPS27|RPS28|RPS8	0.647633	0.124598
M17	GO:0016032	viral reproduction	biological_process	18	127	396	14.1732	32.0707	10.708	5.78545e-13	1.6261e-10	SRP-dependent cotranslational protein targeting to membrane|cytosol|gene expression|nuclear-transcribed mRNA catabolic process, nonsense-mediated decay|ribosome|structural constituent of ribosome|translation|translational elongation|translational initiation|translational termination|viral infectious cycle|viral transcription	SRP-dependent cotranslational protein targeting to membrane|cytosolic large ribosomal subunit|cytosolic small ribosomal subunit|gene expression|nuclear-transcribed mRNA catabolic process, nonsense-mediated decay|ribosome|structural constituent of ribosome|translational elongation|translational initiation|translational termination|viral transcription	RPL11|RPL21|RPL23|RPL23A|RPL24|RPL27A|RPL29|RPL31|RPL32|RPL9|RPLP1|RPLP2|RPS20|RPS23|RPS25|RPS27|RPS28|RPS8	0.659631	0.115534
M17	GO:0010467	gene expression	biological_process	18	196	778	9.18367	25.1928	8.06613	1.12906e-09	2.214e-07	SRP-dependent cotranslational protein targeting to membrane|cytosol|nuclear-transcribed mRNA catabolic process, nonsense-mediated decay|ribosome|structural constituent of ribosome|translation|translational elongation|translational initiation|translational termination|viral infectious cycle|viral reproduction|viral transcription	SRP-dependent cotranslational protein targeting to membrane|cytosolic large ribosomal subunit|cytosolic small ribosomal subunit|nuclear-transcribed mRNA catabolic process, nonsense-mediated decay|ribosome|structural constituent of ribosome|translational elongation|translational initiation|translational termination|viral reproduction|viral transcription	RPL11|RPL21|RPL23|RPL23A|RPL24|RPL27A|RPL29|RPL31|RPL32|RPL9|RPLP1|RPLP2|RPS20|RPS23|RPS25|RPS27|RPS28|RPS8	0.659631	0.115534
M17	GO:0022627	cytosolic small ribosomal subunit	cellular_component	6	28	54	21.4286	51.8519	7.79281	7.02769e-06	0.000940594	SRP-dependent cotranslational protein targeting to membrane|cytosol|gene expression|nuclear-transcribed mRNA catabolic process, nonsense-mediated decay|ribosome|structural constituent of ribosome|translation|translational elongation|translational initiation|translational termination|viral infectious cycle|viral reproduction|viral transcription		RPS20|RPS23|RPS25|RPS27|RPS28|RPS8	0.639615	0.112268
M17	GO:0003723	RNA binding	molecular_function	15	180	987	8.33333	18.2371	6.8083	1.82563e-07	3.07874e-05			AGFG1|EIF2AK2|MBNL2|RPL11|RPL21|RPL23A|RPL24|RPL27A|RPL29|RPL31|RPL9|RPLP1|RPLP2|RPS20|RPS25	0.64262	0.118695
M17	GO:0005622	intracellular	cellular_component	12	232	1679	5.17241	13.8177	4.02793	0.000550295	0.0634146			OSTF1|RPL21|RPL23A|RPL29|RPL31|RPL32|RPLP1|RPLP2|RPS23|RPS27|RPS28|RPS8	0.621245	0.147534
M17	GO:0005829	cytosol	cellular_component	23	728	2666	3.15934	27.3068	3.30425	0.00174328	0.183741		SRP-dependent cotranslational protein targeting to membrane|cytosolic large ribosomal subunit|cytosolic small ribosomal subunit|gene expression|nuclear-transcribed mRNA catabolic process, nonsense-mediated decay|ribosome|structural constituent of ribosome|translation|translational elongation|translational initiation|translational termination|viral infectious cycle|viral reproduction|viral transcr…	ARFGEF2|DCTN2|EIF2AK2|GRB2|RPL11|RPL21|RPL23|RPL23A|RPL24|RPL27A|RPL29|RPL31|RPL32|RPL9|RPLP1|RPLP2|RPS20|RPS23|RPS25|RPS27|RPS28|RPS8|TAOK1	0.620069	0.132422
M17	GO:0008283	cell proliferation	biological_process	5	72	621	6.94444	11.5942	3.29681	0.00894874	0.802721			DCTN2|ITGB2|MAPRE2|RPL23A|RPS27	0.616018	0.114682
M18	GO:0019900	kinase binding	molecular_function	6	105	453	5.71429	23.1788	3.28553	0.00716884	1			CORO1A|HSP90AA1|HSP90AB1|PFKM|PGAM1|YWHAZ	0.695778	0.134552
M18	GO:0042802	identical protein binding	molecular_function	8	176	954	4.54545	18.4486	3.07342	0.0074038	1	cytoplasm		ADD2|CARM1|CORO1A|GPD1L|HSP90AA1|LZTFL1|PFKM|SH3GL2	0.547193	0.17866
M18	GO:0048513	organ development	biological_process	6	113	1122	5.30973	10.0713	3.07207	0.0102006	1			ADD2|CKB|CRKL|EPN1|FKBP4|HSP90AB1	0.643138	0.117769
M18	GO:0006457	protein folding	biological_process	5	86	228	5.81395	37.7193	3.03286	0.013298	1			FKBP4|HSP90AA1|HSP90AB1|PFDN6|VBP1	0.467599	0.208707
M18	GO:0005829	cytosol	cellular_component	20	728	2666	2.74725	27.3068	2.73608	0.0078007	1			CARM1|CKB|CRKL|CUL2|EEF1B2|EEF1G|EIF3H|FKBP4|GPD1L|HSP90AA1|HSP90AB1|NUDC|PFKM|PGAM1|PREPL|SH3GL2|STAM|USP7|YWHAH|YWHAZ	0.623262	0.132669
M18	GO:0051173	positive regulation of nitrogen compound metabolic process	biological_process	5	98	1318	5.10204	7.43551	2.68695	0.0224005	1	positive regulation of cellular biosynthetic process	positive regulation of cellular biosynthetic process	ABLIM2|HSP90AA1|HSP90AB1|NCOA7|YWHAH	0.639209	0.195231
M18	GO:0031328	positive regulation of cellular biosynthetic process	biological_process	5	107	1402	4.6729	7.63195	2.46025	0.0314242	1	positive regulation of nitrogen compound metabolic process	positive regulation of nitrogen compound metabolic process	ABLIM2|HSP90AA1|HSP90AB1|NCOA7|YWHAH	0.639209	0.195231
M18	GO:0005737	cytoplasm	cellular_component	23	934	5082	2.46253	18.3786	2.45375	0.0171062	1		identical protein binding|protein domain specific binding	ABLIM2|ADD2|CARM1|CCDC6|CORO1A|EIF3H|EPN1|FKBP4|GPD1L|HSP90AA1|HSP90AB1|LZTFL1|NUDC|OLA1|OTUB1|PEA15|PFKM|PREP|SH3GL2|USP7|VBP1|YWHAH|YWHAZ	0.570587	0.156926
M18	GO:0019904	protein domain specific binding	molecular_function	5	115	575	4.34783	20	2.27739	0.0411572	1	cytoplasm		CCDC6|HSP90AA1|HSP90AB1|YWHAH|YWHAZ	0.712152	0.105737
M19	GO:0006007	glucose catabolic process	biological_process	5	31	70	16.129	44.2857	6.2882	0.000127022	0.10853			CRYM|ENO2|GAPDH|LDHA|PKM	0.706892	0.0814196
M19	GO:0046165	alcohol biosynthetic process	biological_process	5	33	113	15.1515	29.2035	6.05162	0.000173144	0.112304	cellular carbohydrate biosynthetic process|cytosol	cellular carbohydrate biosynthetic process	ENO2|GAPDH|GOT1|IMPA1|MDH1	0.731592	0.0861348
M19	GO:0004175	endopeptidase activity	molecular_function	5	38	428	13.1579	8.8785	5.53899	0.000344478	0.147504	proteolysis		APEH|PSMA2|PSMA4|PSMA6|PSMA7	0.680798	0.0585269
M19	GO:0034637	cellular carbohydrate biosynthetic process	biological_process	5	41	170	12.1951	24.1176	5.27436	0.000495792	0.154834	alcohol biosynthetic process|cytosol	alcohol biosynthetic process	ENO2|GAPDH|GOT1|IMPA1|MDH1	0.731592	0.0861348
M19	GO:0090068	positive regulation of cell cycle process	biological_process	5	43	176	11.6279	24.4318	5.11235	0.000621466	0.174673	cell cycle phase|cytosol	cell cycle phase	PLCB1|PSMA2|PSMA4|PSMA6|PSMA7	0.629485	0.115138
M19	GO:0032269	negative regulation of cellular protein metabolic process	biological_process	7	83	381	8.43373	21.7848	4.86729	0.000349024	0.147504	cytosol		CAPRIN1|GAPDH|PSMA2|PSMA4|PSMA6|PSMA7|SET	0.64117	0.11649
M19	GO:0009890	negative regulation of biosynthetic process	biological_process	7	86	1126	8.13953	7.63766	4.7419	0.000435467	0.152994			CAPRIN1|CRYM|GAPDH|HSPA8|PLCB1|SET|SOD1	0.590886	0.122818
M19	GO:0042803	protein homodimerization activity	molecular_function	6	102	603	5.88235	16.9154	3.3709	0.00622346	0.576662			CRYM|GSS|IMPA1|PLCB1|SOD1|SYNE1	0.570098	0.0908113
M19	GO:0005737	cytoplasm	cellular_component	25	934	5082	2.67666	18.3786	3.13124	0.00204666	0.410892			ACP1|APEH|CAPRIN1|CRYM|DPYSL5|ENO2|GAPDH|GOT1|HSPA4|IMPA1|KRT5|LDHA|MDH1|PCMT1|PEBP1|PEX5L|PKM|PLCB1|PSMA4|PSMA6|RASAL1|SET|SOD1|SYNE1|TFG	0.606626	0.138668
M19	GO:0006520	cellular amino acid metabolic process	biological_process	6	112	423	5.35714	26.4775	3.09771	0.00977842	0.770576			CRYM|GOT1|GSS|PCMT1|PEPD|SOD1	0.628311	0.0803955
M19	GO:0005829	cytosol	cellular_component	21	728	2666	2.88462	27.3068	3.09055	0.00381468	0.461132		alcohol biosynthetic process|cell cycle phase|cellular carbohydrate biosynthetic process|negative regulation of cellular protein metabolic process|positive regulation of cell cycle process|response to DNA damage stimulus|ribonucleoprotein complex	CAPRIN1|DPYSL5|ENO2|GAPDH|GOT1|GSS|HSPA8|IMPA1|KRT5|LDHA|MDH1|ME1|PEX5L|PKM|PLCB1|PSMA2|PSMA4|PSMA6|PSMA7|SET|SOD1	0.61356	0.139012
M19	GO:0006974	response to DNA damage stimulus	biological_process	5	89	691	5.61798	12.8799	2.94095	0.0152795	0.792445	cytosol		PSMA2|PSMA4|PSMA6|PSMA7|SOD1	0.669139	0.0578578
M19	GO:0006508	proteolysis	biological_process	6	122	944	4.91803	12.9237	2.8533	0.0146097	0.792445		endopeptidase activity	APEH|PEPD|PSMA2|PSMA4|PSMA6|PSMA7	0.681151	0.0523552
M19	GO:0016265	death	biological_process	8	203	1040	3.94089	19.5192	2.62078	0.0170105	0.792445			GAPDH|PKM|PSMA2|PSMA4|PSMA6|PSMA7|SYNE1|TFG	0.664492	0.104482
M19	GO:0048037	cofactor binding	molecular_function	5	101	304	4.9505	33.2237	2.60864	0.0251891	1			CRYM|GAPDH|GOT1|MDH1|ME1	0.724023	0.102104
M19	GO:0022403	cell cycle phase	biological_process	5	108	609	4.62963	17.734	2.43651	0.0325509	1	cytosol|positive regulation of cell cycle process	positive regulation of cell cycle process	PLCB1|PSMA2|PSMA4|PSMA6|PSMA7	0.629485	0.115138
M19	GO:0030529	ribonucleoprotein complex	cellular_component	6	149	717	4.02685	20.781	2.29901	0.0355882	1	cytosol		CAPRIN1|GAPDH|HSPA8|PSMA2|PSMA4|PSMA6	0.634792	0.131317
M20	GO:0051603	proteolysis involved in cellular protein catabolic process	biological_process	8	80	401	10	19.9501	6.11947	2.25792e-05	0.0634627			LONP1|PCBP2|PCYOX1|PPP2CB|PSMC2|PSMC4|PSMD11|UBE2D3	0.552339	0.164015
M20	GO:0051322	anaphase	biological_process	6	57	186	10.5263	30.6452	5.45834	0.000209624	0.259805	M phase of mitotic cell cycle|macromolecular complex|mitotic cell cycle	M phase of mitotic cell cycle|mitotic cell cycle	CKAP5|PPP2R2A|PSMC2|PSMC4|PSMD11|XPO1	0.532824	0.149549
M20	GO:0000087	M phase of mitotic cell cycle	biological_process	6	63	225	9.52381	28	5.10181	0.000366469	0.337094	anaphase|macromolecular complex|mitotic cell cycle	anaphase|mitotic cell cycle	CKAP5|PPP2R2A|PSMC2|PSMC4|PSMD11|XPO1	0.532824	0.149549
M20	GO:0000278	mitotic cell cycle	biological_process	6	87	405	6.89655	21.4815	4.03262	0.00206889	0.775521	M phase of mitotic cell cycle|anaphase|macromolecular complex	M phase of mitotic cell cycle|anaphase	CKAP5|PPP2R2A|PSMC2|PSMC4|PSMD11|XPO1	0.532824	0.149549
M20	GO:0016887	ATPase activity	molecular_function	6	93	450	6.45161	20.6667	3.82517	0.00291509	0.945387			LONP1|MACF1|PCYOX1|PSMC2|PSMC4|RAP1GDS1	0.582552	0.170657
M20	GO:0006950	response to stress	biological_process	14	386	2795	3.62694	13.8104	3.52491	0.00131188	0.643287			ARPC2|GPX4|HSPA6|LONP1|MACF1|PCBP2|PPP2CB|PRDX2|PSMC2|PSMC4|PSMD11|RAC1|SLC1A3|UBE2D3	0.561827	0.144789
M20	GO:0005654	nucleoplasm	cellular_component	7	132	1093	5.30303	12.0769	3.51353	0.00388857	1	gene expression		PCBP1|PCBP2|PSMC2|PSMC4|PSMD11|UBE2D3|XPO1	0.535409	0.154277
M20	GO:0009143	nucleoside triphosphate catabolic process	biological_process	7	138	350	5.07246	39.4286	3.37428	0.00499063	1			LONP1|MACF1|PSMC2|PSMC4|RAB6B|RAC1|SAR1A	0.593444	0.156089
M20	GO:0010467	gene expression	biological_process	8	196	778	4.08163	25.1928	2.91883	0.00980679	1		mRNA metabolic process|nucleoplasm	PCBP1|PCBP2|PPP2R2A|PSMC2|PSMC4|PSMD11|UBE2D3|XPO1	0.562144	0.161614
M20	GO:0016071	mRNA metabolic process	biological_process	7	162	731	4.32099	22.1614	2.88368	0.0119102	1	gene expression|macromolecular complex		PCBP1|PCBP2|PPP2R2A|PSMC2|PSMC4|PSMD11|XPO1	0.569334	0.173176
M20	GO:0042221	response to chemical stimulus	biological_process	15	510	2903	2.94118	17.568	2.78611	0.00816392	1			CNTNAP1|GPX4|HSPA6|KRT10|LONP1|NCAN|PFKL|PPP2CB|PPP2R2A|PRDX2|RAC1|SLC1A3|TNR|UBE2D3|XPO1	0.615744	0.136814
M20	GO:0032991	macromolecular complex	cellular_component	21	854	4619	2.45902	18.4889	2.60834	0.0125328	1		M phase of mitotic cell cycle|anaphase|mRNA metabolic process|mitotic cell cycle|regulation of cell cycle	ARPC2|CKAP5|CNTNAP1|GANAB|HSPA6|IPO5|KRT10|KRT9|MACF1|MYL12A|PCBP1|PCBP2|PCYOX1|PFKL|PPP2CB|PPP2R2A|PSMC2|PSMC4|PSMD11|RAP1GDS1|XPO1	0.584554	0.156907
M20	GO:0051726	regulation of cell cycle	biological_process	5	113	808	4.42478	13.9851	2.46955	0.0309494	1	macromolecular complex|negative regulation of biological process		MACF1|PSMC2|PSMC4|PSMD11|XPO1	0.51627	0.12794
M20	GO:0048519	negative regulation of biological process	biological_process	13	460	3354	2.82609	13.715	2.38367	0.0323831	1		regulation of cell cycle|viral reproduction	MACF1|PCBP2|PFKL|PPP2CB|PRDX2|PSMC2|PSMC4|PSMD11|RAC1|SRCIN1|TNR|UBE2D3|XPO1	0.572894	0.126353
M20	GO:0051128	regulation of cellular component organization	biological_process	9	277	1378	3.2491	20.1016	2.35882	0.0336243	1			ARPC2|LONP1|MACF1|MYL12A|NCAN|RAC1|SRCIN1|TNR|XPO1	0.608879	0.0793788
M20	GO:0032989	cellular component morphogenesis	biological_process	5	120	482	4.16667	24.8963	2.31692	0.0387935	1			CNTNAP1|HSPA6|RAC1|SLC1A3|SRCIN1	0.689201	0.101915
M20	GO:0022610	biological adhesion	biological_process	5	120	840	4.16667	14.2857	2.31692	0.0387935	1			CNTNAP1|NCAN|RAC1|SRCIN1|TNR	0.650404	0.124741
M20	GO:0016032	viral reproduction	biological_process	5	127	396	3.93701	32.0707	2.17461	0.0477782	1	negative regulation of biological process		PSMC2|PSMC4|PSMD11|RAC1|XPO1	0.518787	0.130266
M21	GO:0019083	viral transcription	biological_process	27	59	103	45.7627	57.2816	29.8677	3.16987e-43	1.33642e-39	SRP-dependent cotranslational protein targeting to membrane|cytosol|gene expression|nuclear-transcribed mRNA catabolic process, nonsense-mediated decay|structural constituent of ribosome|translation|translational elongation|translational initiation|translational termination|viral infectious cycle|viral reproduction	RNA binding|SRP-dependent cotranslational protein targeting to membrane|cellular component biogenesis at cellular level|cytosol|cytosolic small ribosomal subunit|gene expression|intracellular|large ribosomal subunit|nuclear-transcribed mRNA catabolic process, nonsense-mediated decay|nucleolus|rRNA metabolic process|ribosome|structural constituent of ribosome|translation|translational elongation|t…	RPL10|RPL10A|RPL13|RPL14|RPL17|RPL18|RPL22|RPL26L1|RPL27|RPL3|RPL30|RPL4|RPL7A|RPL8|RPLP0|RPS14|RPS16|RPS18|RPS19|RPS2|RPS24|RPS3|RPS3A|RPS4X|RPS5|RPS7|RPSA	0.658675	0.0850008
M21	GO:0006415	translational termination	biological_process	27	59	108	45.7627	54.6296	29.8677	3.16987e-43	1.33642e-39	SRP-dependent cotranslational protein targeting to membrane|cytosol|gene expression|nuclear-transcribed mRNA catabolic process, nonsense-mediated decay|structural constituent of ribosome|translation|translational elongation|translational initiation|viral infectious cycle|viral reproduction|viral transcription	RNA binding|SRP-dependent cotranslational protein targeting to membrane|cellular component biogenesis at cellular level|cytosol|cytosolic small ribosomal subunit|gene expression|intracellular|large ribosomal subunit|nuclear-transcribed mRNA catabolic process, nonsense-mediated decay|nucleolus|rRNA metabolic process|ribosome|structural constituent of ribosome|translation|translational elongation|t…	RPL10|RPL10A|RPL13|RPL14|RPL17|RPL18|RPL22|RPL26L1|RPL27|RPL3|RPL30|RPL4|RPL7A|RPL8|RPLP0|RPS14|RPS16|RPS18|RPS19|RPS2|RPS24|RPS3|RPS3A|RPS4X|RPS5|RPS7|RPSA	0.658675	0.0850008
M21	GO:0003735	structural constituent of ribosome	molecular_function	27	61	193	44.2623	31.6062	29.3576	1.0321e-42	2.90089e-39	SRP-dependent cotranslational protein targeting to membrane|cytosol|gene expression|nuclear-transcribed mRNA catabolic process, nonsense-mediated decay|translation|translational elongation|translational initiation|translational termination|viral infectious cycle|viral reproduction|viral transcription	RNA binding|SRP-dependent cotranslational protein targeting to membrane|cellular component biogenesis at cellular level|cytosol|cytosolic small ribosomal subunit|gene expression|intracellular|large ribosomal subunit|nuclear-transcribed mRNA catabolic process, nonsense-mediated decay|nucleolus|rRNA metabolic process|ribosome|translation|translational elongation|translational initiation|translation…	RPL10|RPL10A|RPL13|RPL14|RPL17|RPL18|RPL22|RPL26L1|RPL27|RPL3|RPL30|RPL4|RPL7A|RPL8|RPLP0|RPS14|RPS16|RPS18|RPS19|RPS2|RPS24|RPS3|RPS3A|RPS4X|RPS5|RPS7|RPSA	0.658675	0.0850008
M21	GO:0019058	viral infectious cycle	biological_process	27	64	111	42.1875	57.6577	28.6374	5.51886e-42	1.16338e-38	SRP-dependent cotranslational protein targeting to membrane|cytosol|gene expression|nuclear-transcribed mRNA catabolic process, nonsense-mediated decay|structural constituent of ribosome|translation|translational elongation|translational initiation|translational termination|viral reproduction|viral transcription	RNA binding|SRP-dependent cotranslational protein targeting to membrane|cellular component biogenesis at cellular level|cytosol|cytosolic small ribosomal subunit|gene expression|intracellular|large ribosomal subunit|nuclear-transcribed mRNA catabolic process, nonsense-mediated decay|nucleolus|rRNA metabolic process|ribosome|structural constituent of ribosome|translation|translational elongation|t…	RPL10|RPL10A|RPL13|RPL14|RPL17|RPL18|RPL22|RPL26L1|RPL27|RPL3|RPL30|RPL4|RPL7A|RPL8|RPLP0|RPS14|RPS16|RPS18|RPS19|RPS2|RPS24|RPS3|RPS3A|RPS4X|RPS5|RPS7|RPSA	0.658675	0.0850008
M21	GO:0000184	nuclear-transcribed mRNA catabolic process, nonsense-mediated decay	biological_process	27	67	139	40.2985	48.2014	27.9655	2.66845e-41	3.21434e-38	SRP-dependent cotranslational protein targeting to membrane|cytosol|gene expression|structural constituent of ribosome|translation|translational elongation|translational initiation|translational termination|viral infectious cycle|viral reproduction|viral transcription	RNA binding|SRP-dependent cotranslational protein targeting to membrane|cellular component biogenesis at cellular level|cytosol|cytosolic small ribosomal subunit|gene expression|intracellular|large ribosomal subunit|nucleolus|rRNA metabolic process|ribosome|structural constituent of ribosome|translation|translational elongation|translational initiation|translational termination|viral infectious c…	RPL10|RPL10A|RPL13|RPL14|RPL17|RPL18|RPL22|RPL26L1|RPL27|RPL3|RPL30|RPL4|RPL7A|RPL8|RPLP0|RPS14|RPS16|RPS18|RPS19|RPS2|RPS24|RPS3|RPS3A|RPS4X|RPS5|RPS7|RPSA	0.658675	0.0850008
M21	GO:0006614	SRP-dependent cotranslational protein targeting to membrane	biological_process	27	68	128	39.7059	53.125	27.7514	4.4216e-41	3.72829e-38	cytosol|gene expression|nuclear-transcribed mRNA catabolic process, nonsense-mediated decay|structural constituent of ribosome|translation|translational elongation|translational initiation|translational termination|viral infectious cycle|viral reproduction|viral transcription	RNA binding|cellular component biogenesis at cellular level|cytosol|cytosolic small ribosomal subunit|gene expression|intracellular|large ribosomal subunit|nuclear-transcribed mRNA catabolic process, nonsense-mediated decay|nucleolus|rRNA metabolic process|ribosome|structural constituent of ribosome|translation|translational elongation|translational initiation|translational termination|viral infe…	RPL10|RPL10A|RPL13|RPL14|RPL17|RPL18|RPL22|RPL26L1|RPL27|RPL3|RPL30|RPL4|RPL7A|RPL8|RPLP0|RPS14|RPS16|RPS18|RPS19|RPS2|RPS24|RPS3|RPS3A|RPS4X|RPS5|RPS7|RPSA	0.658675	0.0850008
M21	GO:0006414	translational elongation	biological_process	27	68	120	39.7059	56.6667	27.7514	4.4216e-41	3.72829e-38	SRP-dependent cotranslational protein targeting to membrane|cytosol|gene expression|nuclear-transcribed mRNA catabolic process, nonsense-mediated decay|structural constituent of ribosome|translation|translational initiation|translational termination|viral infectious cycle|viral reproduction|viral transcription	RNA binding|SRP-dependent cotranslational protein targeting to membrane|cellular component biogenesis at cellular level|cytosol|cytosolic small ribosomal subunit|gene expression|intracellular|large ribosomal subunit|nuclear-transcribed mRNA catabolic process, nonsense-mediated decay|nucleolus|rRNA metabolic process|ribosome|structural constituent of ribosome|translation|translational initiation|t…	RPL10|RPL10A|RPL13|RPL14|RPL17|RPL18|RPL22|RPL26L1|RPL27|RPL3|RPL30|RPL4|RPL7A|RPL8|RPLP0|RPS14|RPS16|RPS18|RPS19|RPS2|RPS24|RPS3|RPS3A|RPS4X|RPS5|RPS7|RPSA	0.658675	0.0850008
M21	GO:0005840	ribosome	cellular_component	24	60	233	40	25.7511	26.2171	3.50034e-35	1.22979e-32	SRP-dependent cotranslational protein targeting to membrane|cytosol|gene expression|nuclear-transcribed mRNA catabolic process, nonsense-mediated decay|structural constituent of ribosome|translation|translational elongation|translational initiation|translational termination|viral infectious cycle|viral reproduction|viral transcription	cellular component biogenesis at cellular level|intracellular|nucleolus|rRNA metabolic process	RPL10|RPL13|RPL14|RPL17|RPL18|RPL22|RPL27|RPL3|RPL30|RPL4|RPL7A|RPL8|RPLP0|RPS14|RPS16|RPS18|RPS19|RPS2|RPS24|RPS3|RPS3A|RPS4X|RPS7|RPSA	0.65873	0.089097
M21	GO:0006413	translational initiation	biological_process	27	79	158	34.1772	50	25.6678	6.54743e-39	2.90568e-36	SRP-dependent cotranslational protein targeting to membrane|cytosol|gene expression|nuclear-transcribed mRNA catabolic process, nonsense-mediated decay|structural constituent of ribosome|translation|translational elongation|translational termination|viral infectious cycle|viral reproduction|viral transcription	RNA binding|SRP-dependent cotranslational protein targeting to membrane|cellular component biogenesis at cellular level|cytosol|cytosolic small ribosomal subunit|gene expression|intracellular|large ribosomal subunit|nuclear-transcribed mRNA catabolic process, nonsense-mediated decay|nucleolus|rRNA metabolic process|ribosome|structural constituent of ribosome|translation|translational elongation|t…	RPL10|RPL10A|RPL13|RPL14|RPL17|RPL18|RPL22|RPL26L1|RPL27|RPL3|RPL30|RPL4|RPL7A|RPL8|RPLP0|RPS14|RPS16|RPS18|RPS19|RPS2|RPS24|RPS3|RPS3A|RPS4X|RPS5|RPS7|RPSA	0.658675	0.0850008
M21	GO:0006412	translation	biological_process	27	104	310	25.9615	33.5484	22.2134	4.08996e-35	1.37946e-32	SRP-dependent cotranslational protein targeting to membrane|cytosol|gene expression|nuclear-transcribed mRNA catabolic process, nonsense-mediated decay|structural constituent of ribosome|translational elongation|translational initiation|translational termination|viral infectious cycle|viral reproduction|viral transcription	RNA binding|SRP-dependent cotranslational protein targeting to membrane|cellular component biogenesis at cellular level|cytosol|cytosolic small ribosomal subunit|gene expression|intracellular|large ribosomal subunit|nuclear-transcribed mRNA catabolic process, nonsense-mediated decay|nucleolus|rRNA metabolic process|ribosome|structural constituent of ribosome|translational elongation|translational…	RPL10|RPL10A|RPL13|RPL14|RPL17|RPL18|RPL22|RPL26L1|RPL27|RPL3|RPL30|RPL4|RPL7A|RPL8|RPLP0|RPS14|RPS16|RPS18|RPS19|RPS2|RPS24|RPS3|RPS3A|RPS4X|RPS5|RPS7|RPSA	0.658675	0.0850008
M21	GO:0015934	large ribosomal subunit	cellular_component	15	34	80	44.1176	42.5	21.703	2.02646e-21	3.88343e-19	SRP-dependent cotranslational protein targeting to membrane|cytosol|gene expression|nuclear-transcribed mRNA catabolic process, nonsense-mediated decay|structural constituent of ribosome|translation|translational elongation|translational initiation|translational termination|viral infectious cycle|viral reproduction|viral transcription		RPL10|RPL10A|RPL13|RPL14|RPL17|RPL18|RPL22|RPL26L1|RPL27|RPL3|RPL30|RPL4|RPL7A|RPL8|RPLP0	0.658974	0.0756621
M21	GO:0016032	viral reproduction	biological_process	27	127	396	21.2598	32.0707	19.9694	1.82077e-32	5.6862e-30	SRP-dependent cotranslational protein targeting to membrane|cytosol|gene expression|nuclear-transcribed mRNA catabolic process, nonsense-mediated decay|structural constituent of ribosome|translation|translational elongation|translational initiation|translational termination|viral infectious cycle|viral transcription	RNA binding|SRP-dependent cotranslational protein targeting to membrane|cellular component biogenesis at cellular level|cytosol|cytosolic small ribosomal subunit|gene expression|intracellular|large ribosomal subunit|nuclear-transcribed mRNA catabolic process, nonsense-mediated decay|nucleolus|rRNA metabolic process|ribosome|structural constituent of ribosome|translation|translational elongation|t…	RPL10|RPL10A|RPL13|RPL14|RPL17|RPL18|RPL22|RPL26L1|RPL27|RPL3|RPL30|RPL4|RPL7A|RPL8|RPLP0|RPS14|RPS16|RPS18|RPS19|RPS2|RPS24|RPS3|RPS3A|RPS4X|RPS5|RPS7|RPSA	0.658675	0.0850008
M21	GO:0022627	cytosolic small ribosomal subunit	cellular_component	12	28	54	42.8571	51.8519	19.0873	7.76332e-17	1.16893e-14	SRP-dependent cotranslational protein targeting to membrane|cytosol|gene expression|nuclear-transcribed mRNA catabolic process, nonsense-mediated decay|structural constituent of ribosome|translation|translational elongation|translational initiation|translational termination|viral infectious cycle|viral reproduction|viral transcription		RPS14|RPS16|RPS18|RPS19|RPS2|RPS24|RPS3|RPS3A|RPS4X|RPS5|RPS7|RPSA	0.658357	0.0964728
M21	GO:0071843	cellular component biogenesis at cellular level	biological_process	8	16	82	50	19.5122	16.8642	4.88933e-12	5.64751e-10	SRP-dependent cotranslational protein targeting to membrane|cytosol|gene expression|nuclear-transcribed mRNA catabolic process, nonsense-mediated decay|ribosome|structural constituent of ribosome|translation|translational elongation|translational initiation|translational termination|viral infectious cycle|viral reproduction|viral transcription		RPL14|RPL7A|RPLP0|RPS16|RPS18|RPS19|RPS24|RPS7	0.679724	0.0973105
M21	GO:0010467	gene expression	biological_process	27	196	778	13.7755	25.1928	15.7513	6.27502e-27	1.51174e-24	SRP-dependent cotranslational protein targeting to membrane|cytosol|nuclear-transcribed mRNA catabolic process, nonsense-mediated decay|structural constituent of ribosome|translation|translational elongation|translational initiation|translational termination|viral infectious cycle|viral reproduction|viral transcription	RNA binding|SRP-dependent cotranslational protein targeting to membrane|cellular component biogenesis at cellular level|cytosol|cytosolic small ribosomal subunit|intracellular|large ribosomal subunit|nuclear-transcribed mRNA catabolic process, nonsense-mediated decay|nucleolus|rRNA metabolic process|ribosome|structural constituent of ribosome|translation|translational elongation|translational ini…	RPL10|RPL10A|RPL13|RPL14|RPL17|RPL18|RPL22|RPL26L1|RPL27|RPL3|RPL30|RPL4|RPL7A|RPL8|RPLP0|RPS14|RPS16|RPS18|RPS19|RPS2|RPS24|RPS3|RPS3A|RPS4X|RPS5|RPS7|RPSA	0.658675	0.0850008
M21	GO:0016072	rRNA metabolic process	biological_process	7	16	126	43.75	12.6984	14.6972	4.15471e-10	4.37907e-08	SRP-dependent cotranslational protein targeting to membrane|cytosol|gene expression|nuclear-transcribed mRNA catabolic process, nonsense-mediated decay|ribosome|structural constituent of ribosome|translation|translational elongation|translational initiation|translational termination|viral infectious cycle|viral reproduction|viral transcription		RPL14|RPS14|RPS16|RPS19|RPS24|RPS7|RPSA	0.627531	0.116405
M21	GO:0003723	RNA binding	molecular_function	20	180	987	11.1111	18.2371	11.807	6.19901e-16	8.85933e-14	SRP-dependent cotranslational protein targeting to membrane|cytosol|gene expression|nuclear-transcribed mRNA catabolic process, nonsense-mediated decay|structural constituent of ribosome|translation|translational elongation|translational initiation|translational termination|viral infectious cycle|viral reproduction|viral transcription		RPL10A|RPL13|RPL14|RPL18|RPL22|RPL3|RPL30|RPL4|RPL7A|RPL8|RPLP0|RPS14|RPS16|RPS18|RPS2|RPS3|RPS3A|RPS4X|RPS5|RPS7	0.663148	0.0794255
M21	GO:0005622	intracellular	cellular_component	15	232	1679	6.46552	13.8177	7.11431	4.37495e-08	4.44452e-06	SRP-dependent cotranslational protein targeting to membrane|cytosol|gene expression|nuclear-transcribed mRNA catabolic process, nonsense-mediated decay|ribosome|structural constituent of ribosome|translation|translational elongation|translational initiation|translational termination|viral infectious cycle|viral reproduction|viral transcription		RPL10|RPL13|RPL14|RPL22|RPL27|RPL3|RPL8|RPLP0|RPS18|RPS19|RPS24|RPS3A|RPS4X|RPS7|RPSA	0.653606	0.0969092
M21	GO:0005829	cytosol	cellular_component	27	728	2666	3.70879	27.3068	6.74491	3.32336e-11	3.78684e-09	SRP-dependent cotranslational protein targeting to membrane|gene expression|nuclear-transcribed mRNA catabolic process, nonsense-mediated decay|structural constituent of ribosome|translation|translational elongation|translational initiation|translational termination|viral infectious cycle|viral reproduction|viral transcription	RNA binding|SRP-dependent cotranslational protein targeting to membrane|cellular component biogenesis at cellular level|cytosolic small ribosomal subunit|gene expression|intracellular|large ribosomal subunit|nuclear-transcribed mRNA catabolic process, nonsense-mediated decay|nucleolus|rRNA metabolic process|ribosome|structural constituent of ribosome|translation|translational elongation|translati…	RPL10|RPL10A|RPL13|RPL14|RPL17|RPL18|RPL22|RPL26L1|RPL27|RPL3|RPL30|RPL4|RPL7A|RPL8|RPLP0|RPS14|RPS16|RPS18|RPS19|RPS2|RPS24|RPS3|RPS3A|RPS4X|RPS5|RPS7|RPSA	0.658675	0.0850008
M21	GO:0005730	nucleolus	cellular_component	7	84	697	8.33333	12.0516	5.63162	8.80248e-05	0.00781289	SRP-dependent cotranslational protein targeting to membrane|cytosol|gene expression|nuclear-transcribed mRNA catabolic process, nonsense-mediated decay|ribosome|structural constituent of ribosome|translation|translational elongation|translational initiation|translational termination|viral infectious cycle|viral reproduction|viral transcription		RPL3|RPL4|RPS14|RPS19|RPS24|RPS3A|RPS7	0.599642	0.0960282
M22	GO:0030964	NADH dehydrogenase complex	cellular_component	8	40	58	20	68.9655	10.0815	3.17658e-08	8.92831e-05	mitochondrial inner membrane	mitochondrial electron transport, NADH to ubiquinone	MT-ND2|MT-ND5|NDUFA11|NDUFA13|NDUFA9|NDUFB8|NDUFS4|NDUFV3	0.682001	0.0898861
M22	GO:0003954	NADH dehydrogenase activity	molecular_function	7	39	57	17.9487	68.4211	8.85439	5.82646e-07	0.000818812		mitochondrial electron transport, NADH to ubiquinone	MT-ND2|MT-ND5|NDUFA13|NDUFA9|NDUFB8|NDUFS4|NDUFV3	0.691487	0.0949451
M22	GO:0006120	mitochondrial electron transport, NADH to ubiquinone	biological_process	6	37	56	16.2162	66.0714	7.71747	7.83511e-06	0.00577977	NADH dehydrogenase activity|NADH dehydrogenase complex|mitochondrial inner membrane		MT-ND2|MT-ND5|NDUFA9|NDUFB8|NDUFS4|NDUFV3	0.655533	0.0775721
M22	GO:0005743	mitochondrial inner membrane	cellular_component	10	175	366	5.71429	47.8142	5.05163	7.53489e-05	0.0453816		NADH dehydrogenase complex|mitochondrial electron transport, NADH to ubiquinone	COX7A2|MT-ND2|MT-ND5|NDUFA11|NDUFA13|NDUFA9|NDUFB8|NDUFS4|NDUFV3|SLC25A13	0.674765	0.0833169
M22	GO:0031224	intrinsic to membrane	cellular_component	13	411	5843	3.16302	7.03406	3.36672	0.00203195	0.733735			ATP1A2|CNTN1|GABRB2|GRIA3|LYNX1|MT-ND2|MT-ND5|NDUFA11|NDUFA13|NDUFB8|PTPRZ1|SLC25A13|TMX4	0.637899	0.117984
M22	GO:0005739	mitochondrion	cellular_component	11	443	1512	2.48307	29.2989	2.163	0.0399706	1			ATAD1|COX7A2|MRPS36|NDUFA11|NDUFA13|NDUFB8|NDUFS4|NDUFV3|NT5DC3|PDK3|SLC25A13	0.6769	0.0800108
M23	GO:0005605	basal lamina	cellular_component	5	5	18	100	27.7778	20.5571	1.44739e-10	2.44088e-07	extracellular matrix|protein binding		AGRN|HSPG2|LAMB2|LAMC1|NID1	0.73924	0.0605749
M23	GO:0031012	extracellular matrix	cellular_component	11	38	353	28.9474	10.7649	16.0526	4.45892e-14	3.75976e-10	protein binding	basal lamina|basement membrane|extracellular matrix disassembly|extracellular space	AGRN|CLU|COL4A1|COL4A2|COL6A1|COL6A3|HSPG2|LAMB2|LAMC1|NID1|TINAGL1	0.722631	0.0540743
M23	GO:0022617	extracellular matrix disassembly	biological_process	5	9	87	55.5556	10.3448	15.1913	1.76726e-08	1.86269e-05	extracellular matrix|extracellular region|locomotion|protein binding|response to external stimulus		COL4A1|COL4A2|COL6A1|COL6A3|LAMC1	0.719209	0.053373
M23	GO:0005604	basement membrane	cellular_component	6	15	86	40	17.4419	14.0221	6.35017e-09	8.92411e-06	extracellular matrix|protein binding		COL4A1|COL4A2|HSPG2|LAMB2|LAMC1|NID1	0.757295	0.031528
M23	GO:0005576	extracellular region	cellular_component	11	107	1803	10.2804	5.93455	8.98278	7.47913e-09	9.00915e-06	protein binding	extracellular matrix disassembly|extracellular space	APP|CLU|COL4A1|COL4A2|COL6A1|COL6A3|HBA2|HBB|HSPG2|LAMC1|TINAGL1	0.711179	0.0657741
M23	GO:0001525	angiogenesis	biological_process	5	31	237	16.129	13.0802	7.79475	2.00388e-05	0.00675286	multicellular organismal process|protein binding|response to external stimulus		CAV1|COL4A1|COL4A2|HSPG2|ITGAV	0.710199	0.106151
M23	GO:0040011	locomotion	biological_process	12	190	1076	6.31579	17.658	6.90295	3.27667e-07	0.000251171	protein binding	extracellular matrix disassembly	AGRN|ATP1B3|CAV1|COL4A1|COL4A2|COL6A1|COL6A3|ITGAV|LAMB2|LAMC1|MAPT|TNS1	0.674764	0.0933405
M23	GO:0009605	response to external stimulus	biological_process	12	199	1179	6.03015	16.8787	6.68779	5.49319e-07	0.000385988	protein binding	angiogenesis|endoplasmic reticulum part|extracellular matrix disassembly	AGRN|CAV1|COL4A1|COL4A2|COL6A1|COL6A3|HSPG2|ITGAV|LAMB2|LAMC1|POR|SQSTM1	0.650706	0.127172
M23	GO:0043233	organelle lumen	cellular_component	10	168	629	5.95238	26.7091	5.99862	8.14072e-06	0.00343213	protein binding		AGRN|APP|CLU|COL4A1|COL4A2|COL6A1|COL6A3|HBA2|HBB|HSPG2	0.695882	0.0681719
M23	GO:0032501	multicellular organismal process	biological_process	15	378	3075	3.96825	12.2927	5.56952	2.39373e-06	0.00126149		angiogenesis	APP|ATP1B3|CAV1|CLU|COL4A1|COL4A2|COL6A1|COL6A3|HBB|HBD|HSPG2|ITGAV|LAMB2|MAPT|SLC6A1	0.669203	0.0989173
M23	GO:0051259	protein oligomerization	biological_process	6	87	355	6.89655	24.507	5.06595	0.00036629	0.0570762	protein binding		CAV1|COL6A1|HBA2|HBB|SLC6A1|SQSTM1	0.625855	0.119689
M23	GO:0022610	biological adhesion	biological_process	7	120	840	5.83333	14.2857	4.88426	0.000307497	0.0498619	protein binding		APP|COL6A1|COL6A3|ITGAV|LAMB2|LAMC1|NID1	0.670632	0.0927788
M23	GO:0005615	extracellular space	cellular_component	5	75	906	6.66667	8.27815	4.50157	0.00143657	0.145941	extracellular matrix|extracellular region|protein binding		CLU|COL6A3|HSPG2|LAMC1|TINAGL1	0.738006	0.0509408
M23	GO:0005198	structural molecule activity	molecular_function	8	177	714	4.51977	24.7899	4.32208	0.000605299	0.0785213	protein binding		AGRN|CAV1|COL4A1|COL4A2|LAMB2|LAMC1|MAPT|TINAGL1	0.734427	0.0411269
M23	GO:0048522	positive regulation of cellular process	biological_process	13	434	3483	2.99539	12.4605	3.95548	0.000402436	0.0575143	protein binding	cytoplasmic vesicle part|regulation of cell death|regulation of cell differentiation	AGRN|APP|CAV1|CLU|HBA2|HBB|ITGAV|LAMC1|MAPT|NID1|POR|SLC6A1|SQSTM1	0.622338	0.115964
M23	GO:0044432	endoplasmic reticulum part	cellular_component	6	124	1082	4.83871	11.4603	3.90957	0.00242147	0.214925	protein binding|response to external stimulus		CAV1|COL4A1|COL4A2|COL6A1|COL6A3|POR	0.643856	0.123003
M23	GO:0045595	regulation of cell differentiation	biological_process	6	125	1146	4.8	10.9075	3.88484	0.00252356	0.220729	positive regulation of cellular process|protein binding		AGRN|APP|CAV1|ITGAV|MAPT|POR	0.594653	0.112828
M23	GO:0046914	transition metal ion binding	molecular_function	6	128	2490	4.6875	5.14056	3.81214	0.00284959	0.228836			APP|HBA2|HBB|HBD|POR|SQSTM1	0.582671	0.120354
M23	GO:0031982	vesicle	cellular_component	9	255	809	3.52941	31.5204	3.72833	0.00155745	0.156339	protein binding		APP|ATP1B3|CAV1|CLU|HSPG2|ITGAV|LAMC1|SQSTM1|VPS33B	0.606143	0.137312
M23	GO:2000026	regulation of multicellular organismal development	biological_process	6	139	1214	4.31655	11.4498	3.56323	0.00432488	0.322721	protein binding		AGRN|APP|CAV1|COL4A2|MAPT|POR	0.621514	0.117416
M23	GO:0009719	response to endogenous stimulus	biological_process	6	161	871	3.72671	18.4845	3.13297	0.0089044	0.396713	protein binding		CAV1|COL4A1|COL4A2|COL6A1|POR|SLC6A1	0.615428	0.128783
M23	GO:0006629	lipid metabolic process	biological_process	6	179	1223	3.35196	14.6361	2.83191	0.0147121	0.486482	protein binding		AGRN|APP|CAV1|CLU|HSPG2|POR	0.622997	0.12485
M23	GO:0010941	regulation of cell death	biological_process	7	231	1383	3.0303	16.7028	2.77971	0.0138281	0.464537	positive regulation of cellular process|protein binding		APP|CLU|HBA2|HBB|ITGAV|POR|SQSTM1	0.575514	0.112232
M23	GO:0005515	protein binding	molecular_function	24	1516	11554	1.58311	13.121	2.76705	0.00319737	0.249632		angiogenesis|basal lamina|basement membrane|biological adhesion|cellular developmental process|cellular response to chemical stimulus|cytoplasmic vesicle part|endoplasmic reticulum part|extracellular matrix|extracellular matrix disassembly|extracellular region|extracellular space|ion transport|lipid metabolic process|locomotion|organelle lumen|positive regulation of cellular process|protein oligo…	AGRN|APP|ATP1B3|CAV1|CLU|COL4A1|COL4A2|COL6A1|COL6A3|HBA2|HBB|HSPG2|ITGAV|LAMB2|LAMC1|LDHB|MAPT|NID1|POR|SLC6A1|SQSTM1|TINAGL1|TNS1|VPS33B	0.643794	0.115628
M23	GO:0022892	substrate-specific transporter activity	molecular_function	6	188	1076	3.19149	17.4721	2.69486	0.0184537	0.556521			ATP1B3|HBA2|HBB|HBD|ITGAV|SLC6A1	0.608219	0.106437
M23	GO:0070887	cellular response to chemical stimulus	biological_process	7	246	1506	2.84553	16.3347	2.59363	0.0191828	0.556521	protein binding		CAV1|COL4A1|COL4A2|COL6A1|HBA2|HBB|POR	0.654307	0.117627
M23	GO:0044433	cytoplasmic vesicle part	cellular_component	5	152	552	3.28947	27.5362	2.5175	0.0284831	0.653677	positive regulation of cellular process|protein binding		APP|CAV1|CLU|HBA2|HBB	0.680288	0.0653358
M23	GO:0016192	vesicle-mediated transport	biological_process	7	259	881	2.7027	29.3984	2.44265	0.0249186	0.583649	protein binding		APP|CAV1|CLU|ITGAV|SQSTM1|TINAGL1|VPS33B	0.59111	0.125287
M23	GO:0006811	ion transport	biological_process	5	161	960	3.10559	16.7708	2.3714	0.0354656	0.692237	protein binding		ATP1B3|CAV1|HBA2|HBB|ITGAV	0.637882	0.113138
M23	GO:0048869	cellular developmental process	biological_process	7	274	2197	2.55474	12.4716	2.27875	0.0329416	0.679867	protein binding		APP|CAV1|HSPG2|LAMB2|LAMC1|MAPT|SQSTM1	0.68853	0.12887
M24	GO:0070647	protein modification by small protein conjugation or removal	biological_process	7	82	634	8.53659	12.9338	6.00633	4.55871e-05	0.0960976			COPS2|COPS3|COPS5|COPS6|PSMB2|UBE2N|UBE2V1	0.598039	0.145967
M24	GO:0080134	regulation of response to stress	biological_process	5	111	792	4.5045	14.0152	3.13536	0.0111994	1			A2M|COPS5|PAFAH1B2|UBE2N|UBE2V1	0.528088	0.107764
M24	GO:0005975	carbohydrate metabolic process	biological_process	5	130	870	3.84615	14.9425	2.71628	0.0211779	1			AKR1B1|GLO1|PGM2L1|SYNJ1|TPI1	0.595389	0.135655
M25	GO:0000398	nuclear mRNA splicing, via spliceosome	biological_process	11	27	204	40.7407	13.2353	20.0824	1.5894e-16	6.70089e-13	RNA binding	catalytic step 2 spliceosome	DHX9|HNRNPA2B1|HNRNPC|HNRNPD|HNRNPH3|HNRNPK|HNRNPR|HNRNPU|PTBP1|SFPQ|SRSF3	0.703578	0.0707167
M25	GO:0042162	telomeric DNA binding	molecular_function	5	6	15	83.3333	40	19.5361	5.46133e-10	3.5423e-07	nucleoplasm|nucleotide binding|nucleus		HNRNPA2B1|HNRNPD|NCL|XRCC5|XRCC6	0.735298	0.108666
M25	GO:0071013	catalytic step 2 spliceosome	cellular_component	5	15	88	33.3333	17.0455	12.1385	2.56471e-07	0.000120143	RNA binding|gene expression|nuclear mRNA splicing, via spliceosome|nucleoplasm|nucleus		HNRNPA2B1|HNRNPC|HNRNPK|HNRNPR|HNRNPU	0.737571	0.0506852
M25	GO:0005654	nucleoplasm	cellular_component	15	132	1093	11.3636	12.0769	11.8135	1.09374e-13	1.53706e-10		catalytic step 2 spliceosome|cellular response to stress|telomeric DNA binding	DHX9|H2AFX|HNRNPA2B1|HNRNPC|HNRNPD|HNRNPK|HNRNPR|HNRNPU|KPNA4|NCL|PTBP1|SFPQ|SRSF3|XRCC5|XRCC6	0.704553	0.100159
M25	GO:0044454	nuclear chromosome part	cellular_component	5	21	310	23.8095	6.77419	10.1362	1.66555e-06	0.000610604	nucleus		H2AFX|H2AFY|HNRNPK|XRCC5|XRCC6	0.727269	0.0844614
M25	GO:0043566	structure-specific DNA binding	molecular_function	5	24	243	20.8333	9.87654	9.424	3.40566e-06	0.00114866	nucleus|regulation of gene expression		HNRNPA2B1|HNRNPK|TARDBP|XRCC5|XRCC6	0.681311	0.0961012
M25	GO:0003723	RNA binding	molecular_function	14	180	987	7.77778	18.2371	9.09557	2.36584e-10	1.6624e-07		catalytic step 2 spliceosome|nuclear mRNA splicing, via spliceosome	DHX9|EIF3B|HNRNPA2B1|HNRNPC|HNRNPD|HNRNPH3|HNRNPK|HNRNPR|HNRNPU|NCL|PTBP1|SFPQ|SRSF3|TARDBP	0.696832	0.093875
M25	GO:0010467	gene expression	biological_process	11	196	778	5.61224	25.1928	6.44998	1.5081e-06	0.000578014		catalytic step 2 spliceosome	DHX9|EIF3B|HNRNPA2B1|HNRNPC|HNRNPD|HNRNPK|HNRNPR|HNRNPU|PTBP1|RPL10|SRSF3	0.716028	0.0865982
M25	GO:0010468	regulation of gene expression	biological_process	13	286	3971	4.54545	7.20222	6.1017	1.13595e-06	0.000456111		negative regulation of RNA metabolic process|regulation of cellular biosynthetic process|structure-specific DNA binding	ANK2|DHX9|EIF3B|H2AFY|HNRNPA2B1|HNRNPD|HNRNPK|HNRNPU|PTBP1|SFPQ|TARDBP|XRCC5|XRCC6	0.675554	0.104822
M25	GO:0051253	negative regulation of RNA metabolic process	biological_process	6	74	955	8.10811	7.74869	5.9599	8.96113e-05	0.0184293	nucleotide binding|regulation of gene expression		HNRNPA2B1|PTBP1|SFPQ|TARDBP|XRCC5|XRCC6	0.661751	0.0947457
M25	GO:0006351	transcription, DNA-dependent	biological_process	6	82	2373	7.31707	3.45554	5.57872	0.00016016	0.0245539	nucleotide binding		HNRNPD|SFPQ|SRSF3|TARDBP|XRCC5|XRCC6	0.668433	0.0884215
M25	GO:0000166	nucleotide binding	molecular_function	16	512	2547	3.125	20.1021	5.14463	4.33419e-06	0.00140561		negative regulation of RNA metabolic process|nucleolus|telomeric DNA binding|transcription, DNA-dependent	DHX9|EIF3B|HNRNPA2B1|HNRNPC|HNRNPD|HNRNPH3|HNRNPR|HNRNPU|NCL|PTBP1|SEPT2|SFPQ|SRSF3|TARDBP|XRCC5|XRCC6	0.695195	0.100251
M25	GO:0005634	nucleus	cellular_component	17	589	5712	2.88625	10.3116	4.99441	4.57158e-06	0.00142769		catalytic step 2 spliceosome|nuclear chromosome part|nucleolus|structure-specific DNA binding|telomeric DNA binding	DHX9|H2AFX|H2AFY|HNRNPA2B1|HNRNPC|HNRNPD|HNRNPH3|HNRNPK|HNRNPR|HNRNPU|KPNA4|NCL|PTBP1|SEPT2|TARDBP|XRCC5|XRCC6	0.697006	0.109266
M25	GO:0005730	nucleolus	cellular_component	5	84	697	5.95238	12.0516	4.4135	0.00161216	0.152163	nucleotide binding|nucleus		DHX9|HNRNPA2B1|NCL|PTBP1|SEPT2	0.703251	0.137605
M25	GO:0031326	regulation of cellular biosynthetic process	biological_process	7	289	4025	2.42215	7.18012	2.37984	0.0275538	1	regulation of gene expression		EIF3B|HNRNPD|HNRNPK|SFPQ|TARDBP|XRCC5|XRCC6	0.655762	0.0866212
M25	GO:0033554	cellular response to stress	biological_process	5	188	1174	2.65957	16.0136	2.19906	0.0456947	1	nucleoplasm		DHX9|H2AFX|SFPQ|XRCC5|XRCC6	0.722827	0.0866739
M25	GO:0010604	positive regulation of macromolecule metabolic process	biological_process	5	191	1833	2.6178	10.4201	2.15967	0.048433	1			ANK2|H2AFX|HNRNPD|HNRNPK|XRCC6	0.661663	0.112217
M26	GO:0044431	Golgi apparatus part	cellular_component	5	113	866	4.42478	13.0485	3.41767	0.00720452	1	membrane		CA4|CHP1|COPB1|NCAM1|OPTN	0.605839	0.0920953
M26	GO:0005783	endoplasmic reticulum	cellular_component	5	138	796	3.62319	17.3367	2.87732	0.0164503	1	membrane|response to stimulus		ATP2B2|CA4|CHP1|ITPR1|VAPA	0.6561	0.0957237
M26	GO:0023051	regulation of signaling	biological_process	8	313	2072	2.55591	15.1062	2.59884	0.0169233	1	response to stimulus	regulation of cell communication	ATP2B2|CHP1|GNG3|ITPR1|LGI1|NCAM1|NGEF|VAPA	0.626448	0.0984502
M26	GO:0016020	membrane	cellular_component	17	1020	6757	1.66667	15.0955	2.27151	0.0246615	1		Golgi apparatus part|endoplasmic reticulum	ATP2B2|BASP1|CA4|CHMP4B|CHP1|COPB1|GNG3|ITPR1|LIN7A|NCAM1|NGEF|OPTN|PRRT2|RAB4B|RAP2B|SLC7A14|VAPA	0.628433	0.0882691
M26	GO:0006163	purine nucleotide metabolic process	biological_process	5	176	513	2.84091	34.308	2.2536	0.0422043	1			ATP2B2|GNG3|RAB4B|RAP2B|TUBA8	0.667659	0.0946483
M26	GO:0010646	regulation of cell communication	biological_process	6	237	1539	2.53165	15.3996	2.17809	0.0424399	1	regulation of signaling|response to stimulus		ATP2B2|CHP1|ITPR1|LGI1|NCAM1|VAPA	0.610744	0.0993166
M26	GO:0050896	response to stimulus	biological_process	16	954	7308	1.67715	13.0542	2.17575	0.0377753	1		endoplasmic reticulum|regulation of cell communication|regulation of signaling	ADAM22|ATP2B2|CA4|CHP1|GNG3|HUWE1|ITPR1|LGI1|NCAM1|NGEF|NRGN|OPTN|PRRT2|RAB4B|RAP2B|VAPA	0.631563	0.0892428
M27	GO:0009058	biosynthetic process	biological_process	11	425	4239	2.58824	10.0259	3.36908	0.00228142	0.998671		multi-organism process	BCAN|BLVRB|C14orf166|CMPK1|DDX1|EEF1D|EIF4A2|EIF4H|FASN|MAPK3|MTHFD1	0.653346	0.110023
M27	GO:2000112	regulation of cellular macromolecule biosynthetic process	biological_process	7	242	3713	2.89256	6.51764	2.90303	0.0109567	1		multi-organism process	C14orf166|DDX1|EEF1D|EIF4A2|EIF4H|MAPK3|PPP1CB	0.636539	0.0571864
M27	GO:0032268	regulation of cellular protein metabolic process	biological_process	7	251	1514	2.78884	16.5786	2.7942	0.013316	1			DBNL|DCTN1|DDX1|EIF4A2|EIF4H|MAPK3|SFN	0.639476	0.0600345
M27	GO:0005829	cytosol	cellular_component	14	728	2666	1.92308	27.3068	2.72057	0.0128117	1			ARPC1A|BLVRB|CMPK1|DBNL|DCTN1|EEF1D|EIF4A2|EIF4H|FASN|MAPK3|MTHFD1|SFN|SUGT1|VPS35	0.659444	0.104048
M27	GO:0051704	multi-organism process	biological_process	5	158	1028	3.16456	15.3696	2.63931	0.0235749	1	biosynthetic process|regulation of cellular macromolecule biosynthetic process		C14orf166|DDX1|EIF4A2|EIF4H|MAPK3	0.63187	0.0618224
M27	GO:0043228	non-membrane-bounded organelle	cellular_component	9	424	2386	2.12264	17.7703	2.32714	0.0315395	1			ARPC1A|CORO2B|DBNL|DCTN1|DDX1|MAPK3|PPP1CB|SNTA1|SUGT1	0.628587	0.0676716
M28	GO:0005743	mitochondrial inner membrane	cellular_component	11	175	366	6.28571	47.8142	7.18106	2.6424e-07	0.000742691		mitochondrial membrane part|respiratory electron transport chain	APOOL|ATP5F1|IMMT|MPC2|NDUFA4|NDUFB1|NDUFB5|NDUFC2|SCO1|UQCRC2|USMG5	0.689176	0.117257
M28	GO:0044455	mitochondrial membrane part	cellular_component	7	86	174	8.13953	49.4253	6.6604	1.41057e-05	0.0198233	mitochondrial inner membrane	respiratory electron transport chain	ATP5F1|NDUFA4|NDUFB1|NDUFB5|NDUFC2|UQCRC2|USMG5	0.710638	0.124139
M28	GO:0005739	mitochondrion	cellular_component	17	443	1512	3.83747	29.2989	6.568	1.77179e-08	0.000149398			ABHD11|ACAD9|APOOL|ARMC1|ATP5F1|C19orf70|IMMT|MPC2|NDUFA4|NDUFB1|NDUFB5|OCIAD1|SCO1|TMEM126A|TSFM|UQCRC2|USMG5	0.646659	0.120427
M28	GO:0022904	respiratory electron transport chain	biological_process	6	80	127	7.5	62.9921	5.83738	0.000106174	0.111908	mitochondrial inner membrane|mitochondrial membrane part		ATP5F1|NDUFA4|NDUFB1|NDUFB5|NDUFC2|UQCRC2	0.710783	0.135987
M28	GO:0016491	oxidoreductase activity	molecular_function	7	208	817	3.36538	25.459	3.50769	0.00359996	0.97919			ACAD9|NDUFA4|NDUFB1|NDUFB5|NDUFC2|SCO1|SDR39U1	0.599524	0.1203
M28	GO:0016021	integral to membrane	cellular_component	8	388	5709	2.06186	6.79629	2.22205	0.0450012	1			ACSL3|IMMT|MPC2|NDUFB1|NDUFB5|NDUFC2|TMEM126A|USMG5	0.620291	0.0973134
M29	GO:0019899	enzyme binding	molecular_function	6	259	1237	2.3166	20.9378	3.11774	0.00839009	1			CAB39|CBX3|CUL3|CUL4B|RASA1|STXBP1	0.596512	0.185699
M30	GO:0060205	cytoplasmic membrane-bounded vesicle lumen	cellular_component	5	21	73	23.8095	28.7671	14.3139	4.20148e-08	5.90448e-05	extracellular region|extracellular region part|regulation of biological process|regulation of biological quality		FGA|FGB|FGG|HP|SERPINA1	0.694844	0.0638856
M30	GO:0005576	extracellular region	cellular_component	11	107	1803	10.2804	5.93455	13.7902	3.49279e-14	2.94512e-10		cytoplasmic membrane-bounded vesicle lumen|defense response|extracellular region part|regulation of biological quality	C1QA|C1QB|C1QC|FGA|FGB|FGG|HP|IGHA1|ORM1|SERPINA1|SERPINA3	0.650153	0.0688039
M30	GO:0044421	extracellular region part	cellular_component	9	141	1294	6.38298	10.8964	9.56212	3.48224e-09	1.46811e-05	extracellular region|regulation of biological process	cytoplasmic membrane-bounded vesicle lumen	C1QA|C1QB|C1QC|FGA|FGB|FGG|HP|ORM1|SERPINA1	0.658391	0.0786151
M30	GO:0006952	defense response	biological_process	7	136	1284	5.14706	10.5919	7.38775	2.22317e-06	0.00156215	extracellular region|regulation of biological process		C1QA|C1QB|C1QC|HP|ORM1|SERPINA1|SERPINA3	0.646522	0.0857787
M30	GO:0032501	multicellular organismal process	biological_process	6	378	3075	1.5873	12.2927	2.93714	0.0105232	1	regulation of biological process		FGA|FGB|FGG|ITGB8|SERPINA1|SERPINA3	0.64076	0.122701
M30	GO:0050789	regulation of biological process	biological_process	11	1133	10074	0.970874	11.2468	2.68454	0.00732743	0.846368		cytoplasmic membrane-bounded vesicle lumen|defense response|extracellular region part|multicellular organismal process|regulation of biological quality	C1QA|C1QB|C1QC|FGA|FGB|FGG|HP|ITGB8|ORM1|SERPINA1|SERPINA3	0.633559	0.0985168
M30	GO:0065008	regulation of biological quality	biological_process	6	452	2417	1.32743	18.7009	2.44966	0.0251319	1	extracellular region|regulation of biological process	cytoplasmic membrane-bounded vesicle lumen	FGA|FGB|FGG|HP|SERPINA1|SERPINA3	0.681413	0.0659359
